# Supplementary material for: Di-μ-hydroxido-bis­[dimeth­yl(thio­cyanato-κN)tin(IV)]
Source: Acta Crystallogr Sect E Struct Rep Online. 2012 Nov 3;68(Pt 12):m1436. doi: 10.1107/S1600536812043462 (PMC3588706; doi:10.1107/S1600536812043462)
Supplement: Supplementary file 1 [file e-68-m1436-sup1.cif]

##############################################################################
#                                                                            #
# This CIF contains the data in a paper accepted for publication in          #
# Acta Crystallographica Section E. It conforms to the requirements of       #
# Notes for Authors for Acta Crystallographica Section E, and has been       #
# peer reviewed under the auspices of the IUCr Commission on Journals.       #
#                                                                            #
# Full details of the Crystallographic Information File format               #
# are given in the paper "The Crystallographic Information File (CIF):       #
# a New Standard Archive File for Crystallography" by S. R. Hall, F. H.      #
# Allen and I. D. Brown [Acta Cryst. (1991), A47, 655-685].                  #
#                                                                            #
# The current version of the core CIF dictionary is obtainable from          #
# ftp://ftp.iucr.org/pub/cif_core.dic.                                       #
#                                                                            #
# Software is freely available for graphical display of the structure(s)     #
# in this CIF. For information consult the CIF software page                 #
# http://www.iucr.org/resources/cif/software.                                #
#                                                                            #
# This file may be used for bona fide research purposes within the           #
# scientific community so long as proper attribution is given to the journal # 
# article from which it was obtained.                                        #
#                                                                            #
##############################################################################
data_I
_audit_creation_method     SHELXL-97
_chemical_name_systematic
;
Di-\m-hydroxido-bis[dimethyl(thiocyanato-\k<i>N</i>)tin(IV)]
;
_chemical_name_common     ?
_chemical_formula_moiety     'C6 H14 N2 O2 S2 Sn2'
_chemical_formula_sum     'C6 H14 N2 O2 S2 Sn2'
_chemical_formula_iupac     '[Sn2 (C H3)4 (N C S)2 (O H)2]'
_chemical_formula_weight     447.69
_chemical_melting_point     ?
_symmetry_cell_setting     orthorhombic
_symmetry_space_group_name_H-M     'P c a b'
_symmetry_space_group_name_Hall     '-P 2bc 2ac'
loop_
    _symmetry_equiv_pos_as_xyz
    'x, y, z'
    '-x, -y+1/2, z+1/2'
    'x+1/2, -y, -z+1/2'
    '-x+1/2, y+1/2, -z'
    '-x, -y, -z'
    'x, y-1/2, -z-1/2'
    '-x-1/2, y, z-1/2'
    'x-1/2, -y-1/2, z'
_cell_length_a     8.3440(2)
_cell_length_b     12.5214(3)
_cell_length_c     13.3871(2)
_cell_angle_alpha     90.00
_cell_angle_beta     90.00
_cell_angle_gamma     90.00
_cell_volume     1398.67(5)
_cell_formula_units_Z     4
_cell_measurement_reflns_used     30989
_cell_measurement_theta_min     2.910
_cell_measurement_theta_max     27.485
_cell_measurement_temperature     150(2)
_exptl_crystal_description     block
_exptl_crystal_colour     colourless
_exptl_crystal_size_max     0.15
_exptl_crystal_size_mid     0.15
_exptl_crystal_size_min     0.10
_exptl_crystal_density_diffrn     2.116
_exptl_crystal_density_meas     ?
_exptl_crystal_density_method     'not measured'
_exptl_crystal_F_000     848
_exptl_absorpt_coefficient_mu     3.851
_exptl_absorpt_correction_type     multi-scan
_exptl_absorpt_process_details
;
(SORTAV; Blessing, 1995)
;
_exptl_absorpt_correction_T_min     0.5958
_exptl_absorpt_correction_T_max     0.6994
_exptl_special_details
;
;
_diffrn_ambient_temperature     150(2)
_diffrn_radiation_type     MoK\a
_diffrn_radiation_wavelength     0.71073
_diffrn_radiation_source     'fine-focus sealed tube'
_diffrn_radiation_monochromator     graphite
_diffrn_measurement_device_type     'Nonius KappaCCD'
_diffrn_measurement_method     '584 1.0 degree images with \f and \w scans'
_diffrn_reflns_number     20098
_diffrn_reflns_av_R_equivalents     0.0554
_diffrn_reflns_av_sigmaI/netI     0.0237
_diffrn_reflns_theta_min     4.07
_diffrn_reflns_theta_max     27.49
_diffrn_reflns_theta_full     27.49
_diffrn_measured_fraction_theta_max     0.997
_diffrn_measured_fraction_theta_full     0.997
_diffrn_reflns_limit_h_min     -10
_diffrn_reflns_limit_h_max     10
_diffrn_reflns_limit_k_min     -16
_diffrn_reflns_limit_k_max     16
_diffrn_reflns_limit_l_min     -17
_diffrn_reflns_limit_l_max     17
_diffrn_standards_number     0
_diffrn_standards_decay_%     0
_refine_special_details
;
Refinement of <i>F</i>^2^ against ALL reflections. The weighted <i>R</i>-factor
<i>wR</i> and goodness of fit <i>S</i> are based on <i>F</i>^2^, conventional
<i>R</i>-factors <i>R</i> are based on <i>F</i>, with <i>F</i> set to zero for
negative <i>F</i>^2^. The threshold expression of <i>F</i>^2^ >
\s(<i>F</i>^2^) is used only for calculating <i>R</i>-factors(gt) <i>etc</i>.
and is not relevant to the choice of reflections for refinement.
<i>R</i>-factors based on <i>F</i>^2^ are statistically about twice as large
as those based on <i>F</i>, and <i>R</i>- factors based on ALL data will be
even larger.
;
_reflns_number_total     1603
_reflns_number_gt     1333
_reflns_threshold_expression     I>2sigma(I)
_refine_ls_structure_factor_coef     Fsqd
_refine_ls_matrix_type     full
_refine_ls_R_factor_all     0.0376
_refine_ls_R_factor_gt     0.0257
_refine_ls_wR_factor_gt     0.0528
_refine_ls_wR_factor_ref     0.0562
_refine_ls_goodness_of_fit_ref     1.107
_refine_ls_restrained_S_all     1.108
_refine_ls_number_reflns     1603
_refine_ls_number_parameters     71
_refine_ls_number_restraints     1
_refine_ls_hydrogen_treatment     mixed
_refine_ls_weighting_scheme     calc
_refine_ls_weighting_details
         'calc w=1/[\s^2^(Fo^2^)+(0.0224P)^2^+1.8745P] where P=(Fo^2^+2Fc^2^)/3'
_atom_sites_solution_hydrogens     geom
_atom_sites_solution_primary     direct
_atom_sites_solution_secondary     difmap
_refine_ls_shift/su_max     0.000
_refine_ls_shift/su_mean     0.000
_refine_diff_density_max     1.062
_refine_diff_density_min     -0.643
_refine_ls_extinction_method     'SHELXL97 (Sheldrick, 2008)'
_refine_ls_extinction_coef     0.0026(2)
_refine_ls_extinction_expression
                                  'Fc^*^=kFc[1+0.001xFc^2^\l^3^/sin(2\q)]^-1/4^'
loop_
    _atom_type_symbol
    _atom_type_description
    _atom_type_scat_dispersion_real
    _atom_type_scat_dispersion_imag
    _atom_type_scat_source
    'C' 'C' 0.0033 0.0016
                         'International Tables Vol C Tables 4.2.6.8 and 6.1.1.4'
    'H' 'H' 0.0000 0.0000
                         'International Tables Vol C Tables 4.2.6.8 and 6.1.1.4'
    'N' 'N' 0.0061 0.0033
                         'International Tables Vol C Tables 4.2.6.8 and 6.1.1.4'
    'O' 'O' 0.0106 0.0060
                         'International Tables Vol C Tables 4.2.6.8 and 6.1.1.4'
    'S' 'S' 0.1246 0.1234
                         'International Tables Vol C Tables 4.2.6.8 and 6.1.1.4'
    'Sn' 'Sn' -0.6537 1.4246
                         'International Tables Vol C Tables 4.2.6.8 and 6.1.1.4'
_computing_data_collection     'COLLECT (Nonius, 1999)'
_computing_cell_refinement     'DENZO and SCALEPACK (Otwinowski & Minor, 1997)'
_computing_data_reduction     'DENZO and SCALEPACK (Otwinowski & Minor, 1997)'
_computing_structure_solution     'SIR97 (Altomare <i>et al.</i>, 1999)'
_computing_structure_refinement     'SHELXL97 (Sheldrick, 2008)'
_computing_molecular_graphics     'ORTEP-3 (Farrugia, 1997)'
_computing_publication_material     'WinGX (Farrugia, 1999)'
loop_
    _atom_site_type_symbol
    _atom_site_label
    _atom_site_fract_x
    _atom_site_fract_y
    _atom_site_fract_z
    _atom_site_U_iso_or_equiv
    _atom_site_adp_type
    _atom_site_calc_flag
    _atom_site_refinement_flags
    _atom_site_occupancy
    _atom_site_symmetry_multiplicity
    _atom_site_disorder_assembly
    _atom_site_disorder_group
    Sn Sn 0.20586(3) 0.512859(18) 0.486833(17) 0.02446(10) Uani d . 1 1 . .
    S S 0.55735(12) 0.27972(7) 0.69604(7) 0.0356(2) Uani d . 1 1 . .
    O O 0.0319(3) 0.4300(2) 0.5594(2) 0.0365(6) Uani d D 1 1 . .
    N N 0.3739(3) 0.4101(2) 0.5723(2) 0.0301(6) Uani d . 1 1 . .
    C C1 0.2597(4) 0.4461(3) 0.3467(3) 0.0337(8) Uani d . 1 1 . .
    H H1A 0.1938 0.3823 0.3361 0.051 Uiso calc R 1 1 . .
    H H1B 0.3733 0.4264 0.3445 0.051 Uiso calc R 1 1 . .
    H H1C 0.2371 0.4985 0.2942 0.051 Uiso calc R 1 1 . .
    C C2 0.2640(4) 0.6541(3) 0.5634(3) 0.0326(8) Uani d . 1 1 . .
    H H2A 0.2317 0.7159 0.5233 0.049 Uiso calc R 1 1 . .
    H H2B 0.3799 0.6566 0.5751 0.049 Uiso calc R 1 1 . .
    H H2C 0.2076 0.6556 0.6276 0.049 Uiso calc R 1 1 . .
    C C3 0.4481(4) 0.3549(3) 0.6243(2) 0.0247(7) Uani d . 1 1 . .
    H H10 0.054(4) 0.377(2) 0.596(2) 0.033(10) Uiso d D 1 1 . .
loop_
    _atom_site_aniso_label
    _atom_site_aniso_U_11
    _atom_site_aniso_U_22
    _atom_site_aniso_U_33
    _atom_site_aniso_U_12
    _atom_site_aniso_U_13
    _atom_site_aniso_U_23
    Sn 0.01938(14) 0.02506(15) 0.02894(15) 0.00034(9) -0.00069(9) 0.00358(8)
    S 0.0431(5) 0.0317(5) 0.0319(5) 0.0115(4) -0.0139(4) -0.0056(3)
    O 0.0234(13) 0.0358(15) 0.0501(16) 0.0009(11) -0.0028(12) 0.0229(12)
    N 0.0249(15) 0.0311(16) 0.0342(16) 0.0036(13) -0.0038(13) 0.0023(12)
    C1 0.032(2) 0.034(2) 0.036(2) -0.0050(16) -0.0056(15) -0.0037(15)
    C2 0.034(2) 0.033(2) 0.0311(19) 0.0002(15) 0.0040(15) -0.0044(15)
    C3 0.0200(17) 0.0275(18) 0.0266(16) -0.0032(14) 0.0030(14) -0.0071(13)
_geom_special_details
;
All e.s.d.'s (except the e.s.d. in the dihedral angle between two l.s. planes)
are estimated using the full covariance matrix. The cell e.s.d.'s are taken
into account individually in the estimation of e.s.d.'s in distances, angles
and torsion angles; correlations between e.s.d.'s in cell parameters are only
used when they are defined by crystal symmetry. An approximate (isotropic)
treatment of cell e.s.d.'s is used for estimating e.s.d.'s involving l.s.
planes.
;
loop_
    _geom_bond_atom_site_label_1
    _geom_bond_atom_site_label_2
    _geom_bond_site_symmetry_2
    _geom_bond_distance
    _geom_bond_publ_flag
    Sn O . 2.032(2) ?
    Sn C2 . 2.101(4) ?
    Sn C1 . 2.102(4) ?
    Sn O 5_566 2.198(2) ?
    Sn N . 2.220(3) ?
    S C3 . 1.625(4) ?
    O Sn 5_566 2.198(2) ?
    O H10 . 0.842(18) ?
    N C3 . 1.160(4) ?
    C1 H1A . 0.9800 ?
    C1 H1B . 0.9800 ?
    C1 H1C . 0.9800 ?
    C2 H2A . 0.9800 ?
    C2 H2B . 0.9800 ?
    C2 H2C . 0.9800 ?
loop_
    _geom_angle_atom_site_label_1
    _geom_angle_atom_site_label_2
    _geom_angle_atom_site_label_3
    _geom_angle_site_symmetry_1
    _geom_angle_site_symmetry_3
    _geom_angle
    _geom_angle_publ_flag
    O Sn C2 . . 111.20(13) ?
    O Sn C1 . . 112.11(13) ?
    C2 Sn C1 . . 136.11(15) ?
    O Sn O . 5_566 69.90(10) ?
    C2 Sn O . 5_566 94.13(12) ?
    C1 Sn O . 5_566 94.06(13) ?
    O Sn N . . 84.76(10) ?
    C2 Sn N . . 95.18(12) ?
    C1 Sn N . . 95.43(13) ?
    O Sn N 5_566 . 154.66(10) ?
    Sn O Sn . 5_566 110.10(10) ?
    Sn O H10 . . 122(3) ?
    Sn O H10 5_566 . 128(3) ?
    C3 N Sn . . 172.5(3) ?
    Sn C1 H1A . . 109.5 ?
    Sn C1 H1B . . 109.5 ?
    H1A C1 H1B . . 109.5 ?
    Sn C1 H1C . . 109.5 ?
    H1A C1 H1C . . 109.5 ?
    H1B C1 H1C . . 109.5 ?
    Sn C2 H2A . . 109.5 ?
    Sn C2 H2B . . 109.5 ?
    H2A C2 H2B . . 109.5 ?
    Sn C2 H2C . . 109.5 ?
    H2A C2 H2C . . 109.5 ?
    H2B C2 H2C . . 109.5 ?
    N C3 S . . 178.1(3) ?
loop_
    _geom_hbond_atom_site_label_D
    _geom_hbond_atom_site_label_H
    _geom_hbond_atom_site_label_A
    _geom_hbond_site_symmetry_A
    _geom_hbond_distance_DH
    _geom_hbond_distance_HA
    _geom_hbond_distance_DA
    _geom_hbond_angle_DHA
    O H10 S 8_565 0.842(18) 2.38(2) 3.207(3) 168(4)
    C2 H2C S 3_466 0.98 2.79 3.746(4) 164.2
data_global
_journal_date_recd_electronic     2012-10-05
_journal_date_accepted     2012-10-19
_journal_name_full     'Acta Crystallographica, Section E'
_journal_year     2012
_journal_volume     68
_journal_issue     12
_journal_page_first     m1436
_journal_page_last     m1436
_journal_paper_category     QM
_journal_paper_doi     10.1107/S1600536812043462
_journal_coeditor_code     WM2689
_publ_contact_author_name     'Yaya Sow'
_publ_contact_author_address
;
Laboratoire de Chimie Minerale et Analytique (LACHIMIA)
Departement de Chimie
Faculte des Sciences et Techniques
Universite Cheikh Anta Diop
Dakar
Senegal
;
_publ_contact_author_email     yayasow81@yahoo.fr
_publ_contact_author_fax     '00221338246318'
_publ_contact_author_phone     '00221338247804'
_publ_section_title
;
Di-\m-hydroxido-bis[dimethyl(thiocyanato-\k<i>N</i>)tin(IV)]
;
loop_
    _publ_author_name
    _publ_author_footnote
    _publ_author_address
    'Sow, Yaya' .
;
Laboratoire de Chimie Minerale et Analytique (LACHIMIA)
Departement de Chimie
Faculte des Sciences et Techniques
Universite Cheikh Anta Diop
Dakar
Senegal
;
    'Diop, Libasse' .
;
Laboratoire de Chimie Minerale et Analytique (LACHIMIA)
Departement de Chimie
Faculte des Sciences et Techniques
Universite Cheikh Anta Diop
Dakar
Senegal
;
    'Molloy, Kieran C.' .
;
Department of Chemistry
University of Bath
Bath BA2 7AY
England
;
    'Kociok-K\"ohn, Gabriele' .
;
Department of Chemistry
University of Bath
Bath BA2 7AY
England
;
