# Supplementary material for: Di-μ-hydroxido-bis­[dimeth­yl(thio­cyanato-κN)tin(IV)]
Source: Acta Crystallogr Sect E Struct Rep Online. 2012 Nov 3;68(Pt 12):m1436. doi: 10.1107/S1600536812043462 (PMC3588706; doi:10.1107/S1600536812043462)
Supplement: Supplementary file 2 [file e-68-m1436-Isup2.hkl]

#
# h,k,l, Fc-squared, Fo-squared, sigma(Fo-squared) and status flag
#
data_I
_shelx_title ' h11kcm18'
_shelx_refln_list_code          4
_shelx_F_calc_maximum      425.19
_exptl_crystal_F_000       848.00
_reflns_d_resolution_high  0.7699
 
loop_
 _symmetry_equiv_pos_as_xyz
 'x, y, z'
 '-x, -y+1/2, z+1/2'
 'x+1/2, -y, -z+1/2'
 '-x+1/2, y+1/2, -z'
 '-x, -y, -z'
 'x, y-1/2, -z-1/2'
 '-x-1/2, y, z-1/2'
 'x-1/2, -y-1/2, z'
 
_cell_length_a     8.3440
_cell_length_b    12.5214
_cell_length_c    13.3871
_cell_angle_alpha  90.000
_cell_angle_beta   90.000
_cell_angle_gamma  90.000
 
_shelx_F_squared_multiplier     1.000
 
loop_
 _refln_index_h
 _refln_index_k
 _refln_index_l
 _refln_F_squared_calc
 _refln_F_squared_meas
 _refln_F_squared_sigma
 _refln_observed_status
   2   0   0    52251.43    48439.67    805.97 o
   4   0   0    30847.43    30768.84    546.27 o
   6   0   0      658.75      591.78     56.84 o
   8   0   0    10118.01    10987.95    358.41 o
  10   0   0     4292.06     4876.42    272.41 o
   1   2   0      970.57      711.86     75.85 o
   2   2   0   114176.25   112097.99   1589.03 o
   3   2   0     6359.13     6601.82     81.73 o
   4   2   0    13865.71    13864.23    160.83 o
   5   2   0       77.54      191.94    118.79 o
   6   2   0     1619.86     1731.67     42.52 o
   7   2   0        0.39        3.42     28.78 o
   8   2   0     2839.97     2930.67     90.32 o
   9   2   0      988.43     1066.06     73.32 o
  10   2   0    10745.55    11425.13    605.13 o
   0   4   0    80528.77    76848.10   1208.97 o
   1   4   0      190.37      346.42     27.03 o
   2   4   0    43388.21    43024.05    463.30 o
   3   4   0     8577.10     8880.78    105.30 o
   4   4   0    12633.60    12199.46    135.60 o
   5   4   0     1587.74     1426.97     35.49 o
   6   4   0       69.31      104.76     38.31 o
   7   4   0      288.04      225.35     47.51 o
   8   4   0     9048.69     9527.64    209.17 o
   9   4   0     1983.55     1876.00    125.02 o
  10   4   0     6895.89     7302.34    352.24 o
   0   6   0    31393.78    31390.73    450.15 o
   1   6   0    15172.09    14964.18    186.29 o
   2   6   0    55646.92    58360.67    605.03 o
   3   6   0        6.67       28.08     26.29 o
   4   6   0     7863.57     7850.48    100.64 o
   5   6   0     1534.91     1447.04     49.67 o
   6   6   0       47.91      104.55     39.68 o
   7   6   0     1925.44     2012.79     81.33 o
   8   6   0     4557.25     4649.23    148.49 o
   9   6   0     2370.62     2365.44    114.33 o
  10   6   0     5874.54     5579.13    365.72 o
   0   8   0    23139.52    23350.75    506.95 o
   1   8   0    15752.94    15710.36    201.45 o
   2   8   0    18750.96    19575.58    243.41 o
   3   8   0    14144.06    14765.90    174.73 o
   4   8   0     3058.78     3099.84     70.15 o
   5   8   0      658.56      608.20     38.68 o
   6   8   0      212.99      250.77     42.58 o
   7   8   0        9.94      -70.06     70.06 o
   8   8   0     3645.20     3603.71    137.24 o
   9   8   0     1242.11     1103.67    117.02 o
   0  10   0    11354.81    11438.17    227.77 o
   1  10   0    19103.89    19964.25    252.35 o
   2  10   0     7038.27     7259.48    133.33 o
   3  10   0     1295.27     1264.35     43.86 o
   4  10   0      159.60      107.96     49.01 o
   5  10   0     2178.05     2045.43     88.83 o
   6  10   0      146.29      151.58     49.99 o
   7  10   0     1715.45     1720.03    109.78 o
   8  10   0     1707.11     1650.88    128.89 o
   0  12   0     4626.25     4628.35    383.85 o
   1  12   0     9385.58    10027.99    222.26 o
   2  12   0     4843.97     5229.21    195.49 o
   3  12   0     5992.96     6480.55    142.62 o
   4  12   0      688.15      596.37     84.87 o
   5  12   0      152.29      127.80     56.38 o
   6  12   0      349.25      307.69     84.01 o
   7  12   0      592.36      479.13    165.40 o
   0  14   0     6576.82     6951.98    315.14 o
   1  14   0     9343.99    10110.01    271.66 o
   2  14   0      182.67      188.11    101.84 o
   3  14   0     3913.84     3837.15    178.80 o
   4  14   0      581.25      525.57    122.25 o
   5  14   0     1141.11     1250.45    128.11 o
   0  16   0        1.89      309.52    275.65 o
   1  16   0     5071.58     5478.73    247.26 o
   2   0   1      595.06      635.85     17.54 o
   4   0   1     6179.19     6029.41     85.70 o
   6   0   1      557.27      498.12     33.23 o
   8   0   1      274.01      299.96     40.58 o
  10   0   1       65.66       66.72    105.73 o
   2   1   1      103.96      147.92      6.24 o
   3   1   1    31099.81    29206.68    232.45 o
   4   1   1     1517.20     1414.37     22.58 o
   5   1   1    63451.23    64691.50    518.14 o
   6   1   1       37.23       35.98     20.16 o
   7   1   1    24300.97    25212.88    249.26 o
   8   1   1      107.47       78.00     27.73 o
   9   1   1     4604.76     4559.77     96.39 o
  10   1   1       13.29       39.39     61.36 o
   1   2   1     2424.33     2378.44     27.37 o
   2   2   1     4016.06     3899.79     32.43 o
   3   2   1       45.85       50.80      8.62 o
   4   2   1      860.77      847.35     17.24 o
   5   2   1      376.57      428.74     22.51 o
   6   2   1     1277.58     1205.04     26.86 o
   7   2   1       51.23       41.31     23.85 o
   8   2   1       16.82       56.11     29.05 o
   9   2   1      184.06      171.41     48.65 o
  10   2   1       21.43       27.16     64.57 o
   1   3   1    19923.18    19264.36    155.08 o
   2   3   1     5959.16     5946.88     50.25 o
   3   3   1    35881.50    35567.21    246.48 o
   4   3   1     2848.62     2832.36     32.28 o
   5   3   1    44371.07    45656.68    356.85 o
   6   3   1      784.45      754.42     23.23 o
   7   3   1    25383.03    26367.99    249.44 o
   8   3   1     1235.10     1166.69     45.95 o
   9   3   1     3976.82     3979.94     97.60 o
  10   3   1       43.03      -36.47     61.69 o
   1   4   1     5452.02     5269.72     47.28 o
   2   4   1     1758.79     1760.48     21.82 o
   3   4   1     1023.46     1122.24     20.90 o
   4   4   1     3830.40     3690.65     37.66 o
   5   4   1       34.12        9.53     17.25 o
   6   4   1      161.83      183.35     23.27 o
   7   4   1      722.80      717.61     33.14 o
   8   4   1      264.19      250.72     55.80 o
   9   4   1      180.65      127.85     45.19 o
  10   4   1       14.01       54.96     67.01 o
   1   5   1     2603.10     2461.22     27.27 o
   2   5   1     2009.93     1930.12     25.13 o
   3   5   1    42174.28    44028.72    543.86 o
   4   5   1    14009.13    14311.83    117.02 o
   5   5   1    28535.61    29029.57    228.89 o
   6   5   1     2031.88     2042.58     42.42 o
   7   5   1    13521.56    13656.07    166.68 o
   8   5   1     3443.39     3484.93    101.62 o
   9   5   1     4746.73     4933.91    149.23 o
  10   5   1      263.65      209.16     69.57 o
   1   6   1     1128.27     1087.86     19.47 o
   2   6   1      787.28      743.57     17.44 o
   3   6   1      546.29      493.73     17.27 o
   4   6   1      213.67      214.46     17.65 o
   5   6   1      361.95      325.96     21.51 o
   6   6   1     1865.27     1776.35     39.51 o
   7   6   1      159.87      169.91     39.06 o
   8   6   1        0.87       23.74     45.60 o
   9   6   1      202.49      223.56     59.54 o
  10   6   1       19.52       27.41     64.97 o
   1   7   1     2166.49     2021.21     26.32 o
   2   7   1     2737.55     2639.19     31.52 o
   3   7   1    23433.34    23723.93    189.79 o
   4   7   1     7559.60     7380.54     74.32 o
   5   7   1    15293.23    15281.75    148.48 o
   6   7   1     8283.12     8442.52    112.18 o
   7   7   1    10632.31    11233.20    172.16 o
   8   7   1     2181.76     2171.00     86.77 o
   9   7   1     2629.58     2445.20     95.20 o
   1   8   1     2033.88     2047.93     31.26 o
   2   8   1      213.82      210.44     17.94 o
   3   8   1        4.09       40.78     15.81 o
   4   8   1       80.67       58.40     21.01 o
   5   8   1        9.48       -3.01     23.16 o
   6   8   1      215.46      233.49     29.74 o
   7   8   1      407.20      387.13     45.00 o
   8   8   1       90.17       23.11     49.34 o
   9   8   1       20.31      126.33     72.52 o
   1   9   1      238.25      225.34     18.71 o
   2   9   1     3704.75     3682.08     47.58 o
   3   9   1    11507.96    11530.29    118.97 o
   4   9   1     5896.86     5806.61     81.00 o
   5   9   1    11968.31    12279.58    152.79 o
   6   9   1    10086.91    10379.57    143.87 o
   7   9   1     6210.27     6270.88    122.99 o
   8   9   1     1998.12     1810.26     83.97 o
   9   9   1     1915.06     1838.59    123.37 o
   1  10   1     1464.87     1370.39     32.74 o
   2  10   1        7.74       26.04     22.87 o
   3  10   1      766.67      772.46     29.75 o
   4  10   1      545.34      504.89     38.36 o
   5  10   1       43.11       35.17     33.52 o
   6  10   1        0.36      -57.17     57.17 o
   7  10   1      131.22      149.71     59.32 o
   8  10   1        6.26       57.69     77.70 o
   1  11   1     1297.99     1106.06     44.06 o
   2  11   1     3118.39     2980.48     58.37 o
   3  11   1     2474.97     2401.57     52.27 o
   4  11   1     8279.30     8847.30    131.02 o
   5  11   1     5868.56     6131.51    142.62 o
   6  11   1     7057.71     7459.81    166.93 o
   7  11   1     4284.52     4451.14    132.25 o
   1  12   1      631.64      606.31     44.50 o
   2  12   1      411.92      434.57     36.40 o
   3  12   1      110.34       73.46     29.85 o
   4  12   1       68.99       41.82     43.63 o
   5  12   1        9.01       -4.15     44.92 o
   6  12   1      101.10       67.37     61.75 o
   7  12   1      201.87      225.46     80.55 o
   1  13   1       92.75      127.66     58.50 o
   2  13   1     3666.02     3652.37     95.77 o
   3  13   1     1298.90     1282.29     59.02 o
   4  13   1     5019.91     5230.01    127.04 o
   5  13   1     2255.42     2133.88    106.85 o
   6  13   1     4841.29     4903.42    152.46 o
   1  14   1      174.53      150.12     68.32 o
   2  14   1       89.56       95.74     55.69 o
   3  14   1      133.90       29.62     60.99 o
   4  14   1      286.30      198.59     65.91 o
   5  14   1       14.51       88.29     85.70 o
   1  15   1      242.29      336.27    110.30 o
   2  15   1     1748.62     1461.34     88.66 o
   3  15   1      352.72      397.72     88.18 o
   4  15   1     4316.88     4362.81    158.47 o
   1  16   1        3.03      -85.41     85.41 o
   2   0   2    97359.59    97354.84   1103.72 o
   4   0   2    13238.45    13449.26    166.16 o
   6   0   2     1360.56     1442.94     49.60 o
   8   0   2     3521.58     3779.80     92.42 o
  10   0   2    10204.76    11126.94    404.15 o
   1   1   2     2177.54     1899.97     57.50 o
   2   1   2    12877.97    13022.24    108.07 o
   3   1   2     6972.04     7215.79     63.63 o
   4   1   2      116.59      141.18     13.29 o
   6   1   2       68.02       60.54     17.88 o
   7   1   2       10.29       52.37     23.76 o
   8   1   2      612.43      545.74     37.02 o
   9   1   2      589.04      601.58     53.30 o
  10   1   2      111.40      152.31     60.93 o
   0   2   2   180789.77   193511.70   7407.83 o
   1   2   2     3237.78     3205.31     28.78 o
   2   2   2    28837.10    28062.32    216.51 o
   3   2   2     9579.46     9828.39     82.15 o
   4   2   2    12262.47    12683.25    103.01 o
   5   2   2        0.99       18.08     12.66 o
   6   2   2      159.35      166.53     17.34 o
   7   2   2       40.76       40.85     22.17 o
   8   2   2    10457.22    11081.69    132.66 o
   9   2   2      340.41      398.50     48.36 o
  10   2   2     6611.75     6894.96    205.01 o
   0   3   2        0.08       41.78     12.05 o
   1   3   2     9368.65     9386.88     80.35 o
   2   3   2      528.58      593.30     11.53 o
   3   3   2     3921.44     4181.91     54.20 o
   4   3   2      270.26      358.45     12.97 o
   5   3   2      279.21      436.21     26.69 o
   6   3   2      603.68      524.41     24.87 o
   7   3   2        0.45       -5.17     33.02 o
   8   3   2       65.80       46.27     32.49 o
   9   3   2       39.52       49.35     43.04 o
  10   3   2       66.43      -65.58     74.29 o
   0   4   2    38602.56    36710.66    379.89 o
   1   4   2     6957.10     6858.22     58.75 o
   2   4   2    65070.74    65599.51    737.19 o
   3   4   2     1852.60     1945.24     23.38 o
   4   4   2     7593.07     7480.34     67.47 o
   5   4   2      693.11      696.65     46.61 o
   6   4   2      927.20      945.11     27.40 o
   7   4   2      426.64      365.66     25.30 o
   8   4   2     4784.25     5006.34     95.25 o
   9   4   2     1507.87     1496.88     64.45 o
  10   4   2     8683.97     8829.82    218.74 o
   0   5   2     2233.29     2235.35     34.46 o
   1   5   2     4675.84     4959.79     52.26 o
   2   5   2       63.21      103.87     10.85 o
   3   5   2      739.19      820.48     23.75 o
   4   5   2       50.18       55.64     14.07 o
   5   5   2      675.33      738.86     25.02 o
   6   5   2       20.88       33.86     21.51 o
   7   5   2      251.04      273.66     32.85 o
   8   5   2       27.72       50.46     44.41 o
   9   5   2       95.99      106.66     52.14 o
  10   5   2       40.54      -66.25     76.83 o
   0   6   2    52009.50    51835.86    510.07 o
   1   6   2     9863.10    10026.99     85.51 o
   2   6   2    36539.61    37648.81    275.17 o
   3   6   2    11704.62    11740.37    101.32 o
   4   6   2     8587.68     8767.93     81.49 o
   5   6   2      277.34      355.19     33.67 o
   6   6   2        2.95        4.86     27.60 o
   7   6   2       52.73       24.79     36.05 o
   8   6   2     4976.15     5105.05    115.00 o
   9   6   2     1341.41     1447.89     75.46 o
   0   7   2      283.49      243.22     20.10 o
   1   7   2        6.43       32.80     12.81 o
   2   7   2       28.50       39.38     16.31 o
   3   7   2      977.02     1088.73     24.10 o
   4   7   2        7.36       63.15     19.28 o
   5   7   2     1249.54     1264.35     34.24 o
   6   7   2       73.16       97.28     31.63 o
   7   7   2       15.17       46.14     45.16 o
   8   7   2      144.30      197.19     52.71 o
   9   7   2       50.80      -61.78     63.71 o
   0   8   2    22561.45    22836.38    258.91 o
   1   8   2    23449.60    24454.11    190.46 o
   2   8   2    23386.75    24029.08    190.44 o
   3   8   2     1895.76     1844.39     28.26 o
   4   8   2     2728.19     2691.03     61.87 o
   5   8   2     2402.55     2371.48     49.32 o
   6   8   2        9.92       18.81     34.94 o
   7   8   2     1017.44     1031.08     49.55 o
   8   8   2     2404.11     2282.32     84.67 o
   9   8   2     1263.64     1208.42     75.31 o
   0   9   2        0.85      -25.19     26.65 o
   1   9   2      990.05     1029.16     29.38 o
   2   9   2       56.40       73.63     17.66 o
   3   9   2      232.75      283.44     19.28 o
   4   9   2      133.97      151.50     30.45 o
   5   9   2      870.87      840.36     36.59 o
   6   9   2       12.96      -44.20     44.20 o
   7   9   2      501.48      429.69     55.25 o
   8   9   2      244.02       95.82     50.93 o
   0  10   2    11036.60    11315.55    216.38 o
   1  10   2    11400.12    11777.75    126.73 o
   2  10   2     9154.38     9453.46    104.08 o
   3  10   2     7626.59     7919.90    100.40 o
   4  10   2     1338.45     1347.29     42.41 o
   5  10   2        3.31       30.86     43.11 o
   6  10   2      260.15      190.08     42.92 o
   7  10   2      378.36      364.90     70.87 o
   8  10   2      915.37      859.88     81.41 o
   0  11   2      672.24      633.08     64.16 o
   1  11   2        9.15      -30.13     30.13 o
   2  11   2      789.86      801.36     34.80 o
   3  11   2      434.31      426.64     32.73 o
   4  11   2       39.22       69.42     28.27 o
   5  11   2       13.65      -24.62     38.20 o
   6  11   2      142.56        8.22     45.91 o
   7  11   2       41.11      -16.33     77.61 o
   0  12   2    10190.91    11134.65    305.05 o
   1  12   2    10073.66    10849.98    162.07 o
   2  12   2     2465.28     2504.08     69.45 o
   3  12   2     1982.11     2070.32     56.86 o
   4  12   2      764.46      787.03     48.79 o
   5  12   2      953.07      831.75     59.06 o
   6  12   2       13.74       98.46     67.16 o
   7  12   2     1507.24     1456.06    106.08 o
   0  13   2       13.78       82.04     81.52 o
   1  13   2        9.90       46.23     52.98 o
   2  13   2     1134.98     1080.30     56.01 o
   3  13   2        2.76       47.19     48.08 o
   4  13   2       19.05      134.74     59.39 o
   5  13   2        0.10       31.33     64.12 o
   6  13   2       27.85       26.94    114.83 o
   0  14   2     1069.23      913.99     95.55 o
   1  14   2     6628.28     7286.04    169.85 o
   2  14   2     1766.55     1743.74     82.50 o
   3  14   2     4252.36     4301.50    134.55 o
   4  14   2      405.78      367.95     73.43 o
   5  14   2       85.20        4.90     69.80 o
   0  15   2     1194.62     1048.34    111.52 o
   1  15   2       85.19       16.48     66.19 o
   2  15   2        2.21       44.42     67.45 o
   3  15   2      131.47       60.79     80.39 o
   4  15   2       21.23      -12.30    145.73 o
   0  16   2      843.52      639.88    106.54 o
   1  16   2     4422.83     4526.59    173.44 o
   2   0   3    11810.90    11997.41    152.16 o
   4   0   3     1331.66     1327.71     32.04 o
   6   0   3     2150.09     2076.68     62.58 o
   8   0   3     1065.85     1018.53     47.21 o
  10   0   3       96.54      133.08     63.66 o
   1   1   3    17851.47    17119.58    139.15 o
   2   1   3     2528.40     2469.99     48.75 o
   3   1   3    32268.27    31717.55    243.69 o
   4   1   3      443.17      447.20     15.32 o
   5   1   3    46665.60    48338.21    371.94 o
   6   1   3      831.56      832.96     29.62 o
   7   1   3    25135.60    26065.00    246.04 o
   8   1   3       57.00       28.42     34.95 o
   9   1   3     3881.76     3903.58     98.14 o
  10   1   3       31.70      -26.92     63.75 o
   1   2   3      250.57      231.03      6.85 o
   2   2   3      128.13      179.08      8.19 o
   3   2   3      668.14      683.13     13.86 o
   4   2   3     9308.76     9140.54     80.90 o
   5   2   3      862.52      926.08     23.69 o
   6   2   3       63.46       59.77     13.49 o
   7   2   3      251.93      353.09     33.66 o
   8   2   3     1486.61     1338.45     46.22 o
   9   2   3        4.48      -34.29     43.87 o
  10   2   3       62.44       56.25     71.61 o
   1   3   3     1063.70      986.19     16.66 o
   2   3   3      135.30       92.89      8.26 o
   3   3   3    44548.14    43928.21    315.74 o
   4   3   3    10129.33    10191.47     89.77 o
   5   3   3    43398.59    44214.88    330.68 o
   6   3   3       18.30       45.71     19.58 o
   7   3   3    15293.19    15611.48    178.97 o
   8   3   3     1052.13      964.09     48.30 o
   9   3   3     6306.40     6297.85    148.38 o
  10   3   3       81.81       84.56     74.84 o
   1   4   3        6.47       53.36     26.09 o
   2   4   3      551.02      494.00     13.49 o
   3   4   3      343.29      378.79     12.39 o
   4   4   3      832.67      815.11     18.71 o
   5   4   3     1142.44     1042.00     21.89 o
   6   4   3     3217.74     3059.98     48.21 o
   7   4   3       28.31      -15.63     23.24 o
   8   4   3      328.06      323.11     41.55 o
   9   4   3        3.03       -9.02     56.65 o
  10   4   3       12.84      -24.86     68.58 o
   1   5   3    10503.58     9992.36     84.24 o
   2   5   3     5700.66     5593.18     50.59 o
   3   5   3    22368.78    22422.16    172.37 o
   4   5   3     1834.56     1791.51     27.23 o
   5   5   3    22985.08    23041.46    190.16 o
   6   5   3     6482.71     6427.68     82.56 o
   7   5   3    18317.11    19171.66    245.77 o
   8   5   3     1038.98     1019.14     54.17 o
   9   5   3     2104.54     1928.68     79.04 o
  10   5   3       61.95      -63.67     83.39 o
   1   6   3     3361.60     3338.62     36.26 o
   2   6   3      253.91      242.57     16.87 o
   3   6   3       45.33       34.49     15.23 o
   4   6   3     1302.61     1276.81     24.86 o
   5   6   3      219.83      195.63     20.27 o
   6   6   3     2966.90     2899.39     51.46 o
   7   6   3      472.90      451.77     41.99 o
   8   6   3      403.13      405.00     54.81 o
   9   6   3       39.17      117.53     55.71 o
   1   7   3       23.30       37.54     14.22 o
   2   7   3     2266.48     2200.32     31.47 o
   3   7   3    18641.70    18937.79    151.91 o
   4   7   3     8350.52     8363.21     82.30 o
   5   7   3    17541.61    18154.55    192.32 o
   6   7   3     4432.42     4464.98     73.87 o
   7   7   3     6055.70     6070.18    107.71 o
   8   7   3     2350.89     2156.90     74.88 o
   9   7   3     2735.31     2529.12    111.78 o
   1   8   3      334.41      335.92     18.36 o
   2   8   3      798.62      792.53     21.86 o
   3   8   3     2555.84     2422.99     34.40 o
   4   8   3      306.22      339.21     30.24 o
   5   8   3      254.19      274.38     28.76 o
   6   8   3     1988.55     1892.44     54.53 o
   7   8   3        1.08      -38.72     38.72 o
   8   8   3       51.18      -35.66     57.46 o
   9   8   3      620.75      433.53     94.04 o
   1   9   3     4011.42     3780.09     47.56 o
   2   9   3     2521.40     2448.16     36.64 o
   3   9   3     5533.48     5329.63     63.01 o
   4   9   3     8880.91     9106.39    110.54 o
   5   9   3     7884.52     7896.70    110.59 o
   6   9   3     6366.57     6518.90    124.23 o
   7   9   3     7300.55     7491.41    146.61 o
   8   9   3     1929.77     1894.25     94.66 o
   1  10   3      317.27      300.06     30.92 o
   2  10   3      591.61      576.37     26.64 o
   3  10   3      383.11      363.31     24.38 o
   4  10   3      393.24      391.21     31.09 o
   5  10   3      103.22       94.47     42.91 o
   6  10   3      150.80       85.88     45.85 o
   7  10   3      326.44      276.70     62.36 o
   8  10   3      135.17      178.31     84.24 o
   1  11   3       24.30      -14.58     33.93 o
   2  11   3     5234.23     5242.27     90.76 o
   3  11   3     4864.00     4829.90     73.73 o
   4  11   3     4484.05     4430.49     75.96 o
   5  11   3     4986.03     4966.65     96.91 o
   6  11   3     7761.81     7863.05    162.83 o
   7  11   3     1405.19     1422.48    147.74 o
   1  12   3      146.23      186.04     42.18 o
   2  12   3      103.92        1.47     35.85 o
   3  12   3      462.80      453.09     41.84 o
   4  12   3      729.50      679.66     55.50 o
   5  12   3      199.46      161.09     55.20 o
   6  12   3       19.55      -16.22     62.78 o
   7  12   3      186.44       75.50     74.55 o
   1  13   3     1245.99     1161.19     63.48 o
   2  13   3     1533.40     1507.53     61.55 o
   3  13   3      511.65      405.28     51.81 o
   4  13   3     7238.32     7354.35    180.32 o
   5  13   3     1863.60     1643.95     92.26 o
   6  13   3     4028.42     4175.20    143.18 o
   1  14   3       39.73       98.75     62.62 o
   2  14   3      193.91      160.46     54.33 o
   3  14   3       54.67       79.99     72.14 o
   4  14   3        3.75      -35.37     73.24 o
   5  14   3      440.69      385.03     85.50 o
   1  15   3       45.83       36.16     78.16 o
   2  15   3     2323.88     2289.45    135.27 o
   3  15   3      544.51      461.21     80.22 o
   0   0   4    63596.57    59027.84   1189.63 o
   2   0   4    50643.72    49418.08    657.59 o
   4   0   4    10154.37    10015.01    145.69 o
   6   0   4      729.88      747.14     41.43 o
   8   0   4     6594.45     6736.60    200.23 o
  10   0   4     8236.07     8890.63    312.74 o
   0   1   4     3814.75     3666.36     67.64 o
   1   1   4      192.62      191.79      7.72 o
   2   1   4      982.10      944.45     15.12 o
   3   1   4     6549.53     6776.09     58.07 o
   4   1   4      276.23      280.92     14.97 o
   5   1   4      280.00      385.90     18.24 o
   6   1   4      949.16      864.77     26.05 o
   7   1   4      333.47      323.17     29.02 o
   8   1   4      498.20      500.25     40.57 o
   9   1   4     2050.23     2109.02     68.05 o
  10   1   4      194.79      178.44     75.88 o
   0   2   4    66436.01    64672.10    843.07 o
   1   2   4     5701.64     5738.04     76.58 o
   2   2   4    49271.89    48361.21    377.02 o
   3   2   4      132.83      188.81     12.02 o
   4   2   4     7629.66     7595.95     64.56 o
   5   2   4      641.54      643.36     19.10 o
   6   2   4      470.14      574.79     23.63 o
   7   2   4      148.85      110.84     26.48 o
   8   2   4     6161.30     6131.69     98.68 o
   9   2   4       68.91       42.24     53.72 o
  10   2   4     7576.87     8030.54    206.71 o
   0   3   4    32241.93    32629.43    323.90 o
   1   3   4    15397.22    15071.28    133.66 o
   2   3   4     2777.61     2922.93     30.47 o
   3   3   4     1168.61     1362.39     27.94 o
   4   3   4      260.44      276.11     19.36 o
   5   3   4     1230.86     1336.28     25.71 o
   6   3   4      174.49      171.37     21.67 o
   7   3   4      257.47      292.83     28.48 o
   8   3   4      203.82      156.12     32.13 o
   9   3   4      901.85      763.54     57.30 o
  10   3   4       78.24       12.89     70.95 o
   0   4   4    86183.29    82404.01    777.53 o
   1   4   4     9375.82     9263.08     74.23 o
   2   4   4    31735.90    31578.04    267.37 o
   3   4   4     5204.49     5387.98     49.79 o
   4   4   4     8067.08     7965.46     77.27 o
   5   4   4        5.18       13.27     16.23 o
   6   4   4      123.90      127.14     20.51 o
   7   4   4        1.17       14.27     24.68 o
   8   4   4     5911.06     6315.70    115.26 o
   9   4   4      570.33      545.03     69.56 o
  10   4   4     4613.99     4478.57    156.16 o
   0   5   4     3208.22     4070.84    650.52 o
   1   5   4     5406.52     5344.74     47.97 o
   2   5   4     3415.63     3415.75     39.52 o
   3   5   4     3799.75     4057.47     40.98 o
   4   5   4      832.81      806.74     20.78 o
   5   5   4      494.70      511.66     30.72 o
   6   5   4        0.84        0.35     26.57 o
   7   5   4       41.23       92.49     22.98 o
   8   5   4      217.39      157.36     42.78 o
   9   5   4      151.18      130.39     55.64 o
  10   5   4       99.59      139.15     81.14 o
   0   6   4    34672.22    34773.15    366.16 o
   1   6   4    12596.89    13034.30    114.35 o
   2   6   4    32880.75    34005.95    282.12 o
   3   6   4     5718.22     5666.93     55.50 o
   4   6   4     3980.86     3808.90     54.70 o
   5   6   4      473.06      438.11     24.78 o
   6   6   4      136.73      144.71     30.41 o
   7   6   4      290.54      319.46     37.53 o
   8   6   4     2278.99     2251.14     70.89 o
   9   6   4      896.88      780.73     85.12 o
   0   7   4     1018.28      993.48     32.53 o
   1   7   4     6911.81     7082.47     63.86 o
   2   7   4      216.07      255.06     14.01 o
   3   7   4      617.87      645.63     20.28 o
   4   7   4      835.27      800.02     30.21 o
   5   7   4     1871.87     1797.75     41.67 o
   6   7   4        0.25      -33.88     33.88 o
   7   7   4      989.93      939.94     52.32 o
   8   7   4      304.47      315.76     53.67 o
   9   7   4      239.35      248.12     95.30 o
   0   8   4    22880.62    23145.98    297.10 o
   1   8   4    11358.50    11809.81    103.67 o
   2   8   4    16709.34    16925.60    144.43 o
   3   8   4     4821.06     4847.72     52.93 o
   4   8   4     3420.92     3334.44     54.99 o
   5   8   4      505.10      489.51     37.72 o
   6   8   4       67.03       85.91     48.18 o
   7   8   4      578.94      460.23     50.61 o
   8   8   4     1446.13     1459.74     87.18 o
   9   8   4     1460.13     1530.70    108.66 o
   0   9   4      100.11      110.11     35.80 o
   1   9   4     1676.54     1648.73     32.17 o
   2   9   4      922.98      929.09     28.67 o
   3   9   4     4842.07     4959.11     60.23 o
   4   9   4       66.46       58.34     30.43 o
   5   9   4       20.41       20.53     23.99 o
   6   9   4       21.68       -8.62     35.81 o
   7   9   4        6.16       26.38     50.57 o
   8   9   4      422.27      243.70     78.55 o
   0  10   4    14354.84    15357.26    274.81 o
   1  10   4    10870.68    11394.12    124.42 o
   2  10   4     6336.67     6499.60     86.14 o
   3  10   4     3205.98     3243.39     61.08 o
   4  10   4     2285.46     2211.53     50.79 o
   5  10   4      636.65      592.67     49.61 o
   6  10   4        0.18       53.22     59.09 o
   7  10   4      998.54      958.23     89.61 o
   8  10   4     1355.28     1247.73     89.65 o
   0  11   4      106.99      150.50     57.26 o
   1  11   4     1673.68     1595.64     49.24 o
   2  11   4     2473.43     2548.44     57.59 o
   3  11   4       88.06       82.85     35.01 o
   4  11   4      187.20      210.88     32.55 o
   5  11   4     1226.32     1261.44     62.87 o
   6  11   4       38.52      210.42     58.58 o
   7  11   4      289.70      260.02     73.96 o
   0  12   4     4330.54     4549.76    152.97 o
   1  12   4     7168.37     7650.32    139.68 o
   2  12   4     2989.06     2993.53     82.51 o
   3  12   4     4350.99     4481.53     91.06 o
   4  12   4      827.24      805.35     58.98 o
   5  12   4        0.68      -18.41     52.17 o
   6  12   4       12.63      -67.33     67.33 o
   0  13   4     2054.18     2040.69    164.75 o
   1  13   4       51.77       47.62     41.20 o
   2  13   4      128.13      110.36     68.02 o
   3  13   4      679.19      674.46     57.15 o
   4  13   4        0.51      -51.78     54.09 o
   5  13   4      200.84      195.93     64.72 o
   6  13   4       38.30       97.91    105.72 o
   0  14   4     1169.47      977.17    138.36 o
   1  14   4     5716.13     6189.22    165.56 o
   2  14   4      955.77      952.03     63.31 o
   3  14   4     1956.21     2044.82     87.10 o
   4  14   4      179.92       74.35     65.36 o
   0  15   4       17.39     -151.80    151.80 o
   1  15   4      231.93      278.76     75.04 o
   2  15   4      564.98      682.72     81.14 o
   3  15   4       46.95       76.86     87.20 o
   2   0   5     5964.09     5576.99    178.72 o
   4   0   5    12380.13    12042.38    145.22 o
   6   0   5     2083.95     2006.57     51.43 o
   8   0   5     4361.78     4309.91    131.91 o
  10   0   5      233.97      289.42    118.27 o
   1   1   5     4989.32     4842.88     36.97 o
   2   1   5     2358.83     2482.28     26.65 o
   3   1   5    36541.51    36026.28    267.53 o
   4   1   5     5673.63     5653.46     48.71 o
   5   1   5    30562.42    31402.88    231.68 o
   6   1   5      245.43      259.92     20.19 o
   7   1   5    15224.90    16333.85    256.03 o
   8   1   5      324.11      319.10     43.20 o
   9   1   5     3972.19     3974.84    122.78 o
  10   1   5       77.71      167.34     77.70 o
   1   2   5     1482.63     1386.37     16.93 o
   2   2   5     2835.11     2739.45     25.43 o
   3   2   5      514.67      617.04     13.43 o
   4   2   5     8890.91     8812.62     83.73 o
   5   2   5      727.27      651.40     18.63 o
   6   2   5     3317.91     3298.64     59.63 o
   7   2   5      414.66      362.19     28.52 o
   8   2   5     1924.85     1752.39     56.17 o
   9   2   5       25.15      150.26     66.78 o
  10   2   5      274.34      126.38     73.50 o
   1   3   5     6570.54     6134.30     47.19 o
   2   3   5     2639.88     2522.40     35.56 o
   3   3   5    22018.40    22057.67    171.00 o
   4   3   5        1.91       18.46     13.67 o
   5   3   5    25017.05    25325.89    202.47 o
   6   3   5     5373.04     5267.83     65.43 o
   7   3   5    16428.29    16762.58    189.10 o
   8   3   5      248.42      182.07     38.02 o
   9   3   5     2427.86     2208.23    110.06 o
  10   3   5        8.36       56.49     75.10 o
   1   4   5       53.11       80.76      9.37 o
   2   4   5     2349.46     2352.56     24.34 o
   3   4   5      153.51      123.86     11.73 o
   4   4   5     2780.04     2717.56     33.58 o
   5   4   5     1169.20     1073.66     24.80 o
   6   4   5     5573.57     5434.74     65.82 o
   7   4   5       35.93        2.59     26.05 o
   8   4   5     1091.44     1014.79     58.14 o
   9   4   5        1.98       34.38     81.92 o
  10   4   5       45.96      -49.30     84.52 o
   1   5   5        3.75       25.97     12.60 o
   2   5   5      730.25      722.22     15.44 o
   3   5   5    20130.14    20041.18    145.00 o
   4   5   5     6092.90     5760.91     68.50 o
   5   5   5    25212.40    26107.75    251.93 o
   6   5   5     2453.43     2463.16     60.26 o
   7   5   5     7880.14     7796.74    106.84 o
   8   5   5     1137.31     1064.60     68.50 o
   9   5   5     3670.49     3612.90    136.26 o
   1   6   5      339.74      355.48     16.29 o
   2   6   5      915.77      862.08     19.08 o
   3   6   5      345.57      379.16     17.23 o
   4   6   5     3360.76     3179.86     40.49 o
   5   6   5      365.45      353.42     26.83 o
   6   6   5     4454.62     4328.84     70.57 o
   7   6   5      253.90      287.70     43.81 o
   8   6   5      774.69      636.16     69.40 o
   9   6   5       64.52       49.90     96.40 o
   1   7   5     9687.43     9708.21     81.22 o
   2   7   5     4427.64     4280.76     44.06 o
   3   7   5     5322.61     5410.60     61.11 o
   4   7   5     4309.52     4238.69     56.66 o
   5   7   5    12556.83    12890.83    165.94 o
   6   7   5     5462.02     5640.23     90.67 o
   7   7   5    12034.37    12741.92    203.10 o
   8   7   5     1224.27      955.06     73.79 o
   9   7   5      471.81      564.60     83.52 o
   1   8   5      230.03      210.64     17.68 o
   2   8   5      843.17      757.29     23.45 o
   3   8   5     1376.63     1262.90     26.34 o
   4   8   5     1653.20     1570.11     39.24 o
   5   8   5      816.67      721.04     41.05 o
   6   8   5     2133.23     2035.72     67.12 o
   7   8   5      401.33      322.09     48.61 o
   8   8   5      334.42      318.39     73.70 o
   1   9   5       13.94       14.21     19.15 o
   2   9   5     3611.15     3678.28     50.82 o
   3   9   5     8560.90     8393.57     93.87 o
   4   9   5     6435.43     6575.61     82.18 o
   5   9   5     8212.68     8341.54    131.00 o
   6   9   5     3680.25     3527.55     87.39 o
   7   9   5     1971.13     1827.05     93.63 o
   8   9   5     2542.70     2348.81    110.12 o
   1  10   5       59.67       57.49     34.68 o
   2  10   5     1158.56     1134.81     41.95 o
   3  10   5     1374.19     1271.64     37.96 o
   4  10   5      448.70      422.94     29.05 o
   5  10   5      386.70      403.94     46.35 o
   6  10   5      864.47      871.40     54.54 o
   7  10   5      697.24      741.13     92.19 o
   1  11   5     2431.27     2392.27     64.64 o
   2  11   5     1413.54     1326.32     41.44 o
   3  11   5     1700.71     1548.85     53.70 o
   4  11   5     6871.24     6898.59    115.73 o
   5  11   5     2888.39     2793.52     81.64 o
   6  11   5     3727.38     3685.05    109.57 o
   7  11   5     2321.59     2220.43    100.31 o
   1  12   5       24.87        4.29     36.76 o
   2  12   5      275.84      200.75     44.21 o
   3  12   5      857.56      732.27     54.92 o
   4  12   5      942.01      864.62     57.81 o
   5  12   5      794.68      824.16     68.35 o
   6  12   5      242.97      242.04     67.68 o
   1  13   5        2.22      -45.45     48.45 o
   2  13   5     2729.76     2710.78     79.07 o
   3  13   5     1683.80     1621.22     78.82 o
   4  13   5     2224.22     2123.48     90.97 o
   5  13   5     1136.27      926.43     83.63 o
   1  14   5       43.98       44.60     60.08 o
   2  14   5       77.31      101.26     53.75 o
   3  14   5      364.35      304.55     70.50 o
   4  14   5      427.88      401.64     82.70 o
   1  15   5      130.53      119.98     65.81 o
   2  15   5      358.17      216.24     80.63 o
   0   0   6    53195.82    51283.98    889.80 o
   2   0   6    38760.81    39222.66    422.94 o
   4   0   6     8334.02     8534.00    141.96 o
   6   0   6       21.28       36.41     27.49 o
   8   0   6     6822.09     7238.97    169.23 o
  10   0   6     4898.73     5523.14    350.48 o
   0   1   6     4145.66     4046.79     45.36 o
   1   1   6    10855.45    10285.59     75.28 o
   2   1   6     1738.70     1739.36     21.72 o
   3   1   6     3979.32     3876.49     63.80 o
   4   1   6       19.33       17.92     11.33 o
   5   1   6      301.62      444.23     72.10 o
   6   1   6       38.15       56.45     16.38 o
   7   1   6      945.34     1038.27     44.37 o
   8   1   6      254.91      271.63     45.21 o
   9   1   6     2382.52     2215.59    151.52 o
  10   1   6       11.31      -18.29     69.63 o
   0   2   6    38344.65    37097.15    457.68 o
   1   2   6      982.56     1018.00     13.66 o
   2   2   6    52006.66    53352.52    355.48 o
   3   2   6      592.95      578.47     19.85 o
   4   2   6     8472.21     8587.26     83.68 o
   5   2   6        0.76      -18.78     18.78 o
   6   2   6      250.30      277.63     20.32 o
   7   2   6      247.01      199.71     26.49 o
   8   2   6     2681.83     2745.64    101.14 o
   9   2   6      128.13        1.32     61.88 o
  10   2   6     5245.95     5310.81    170.66 o
   0   3   6       47.95      101.32     12.05 o
   1   3   6    11031.07    10894.30     77.81 o
   2   3   6     2561.17     2431.17     26.85 o
   3   3   6    12985.06    13258.31    104.03 o
   4   3   6       61.18       58.51     13.31 o
   5   3   6      131.07      204.97     19.35 o
   6   3   6      223.71      233.45     25.20 o
   7   3   6       13.99       69.40     29.07 o
   8   3   6      252.13      198.71     41.34 o
   9   3   6     1293.18     1256.78     80.39 o
   0   4   6    62159.98    62835.94    622.87 o
   1   4   6     4067.04     4126.25     48.46 o
   2   4   6    24539.65    24641.66    161.40 o
   3   4   6     1228.83     1241.84     18.12 o
   4   4   6     4872.42     4897.22     69.10 o
   5   4   6       17.21       26.94     18.54 o
   6   4   6        2.66      -12.03     25.63 o
   7   4   6      302.40      347.38     37.25 o
   8   4   6     3276.73     3301.90     96.54 o
   9   4   6      158.34      198.52     71.33 o
   0   5   6    14233.81    14262.57    140.93 o
   1   5   6    13800.29    13617.78    103.83 o
   2   5   6       10.66       30.20     10.92 o
   3   5   6      453.55      501.47     17.52 o
   4   5   6     1597.62     1583.50     30.32 o
   5   5   6     1701.77     1818.69     36.65 o
   6   5   6      206.93      200.93     30.69 o
   7   5   6     1014.78     1005.94     55.24 o
   8   5   6      400.72      361.09     54.27 o
   9   5   6      831.93      747.45     91.80 o
   0   6   6    26187.30    26859.60    303.20 o
   1   6   6     7626.51     7581.40     65.90 o
   2   6   6    12927.69    13195.67    116.23 o
   3   6   6      884.79      914.53     21.22 o
   4   6   6     1838.02     2074.74    132.69 o
   5   6   6      724.13      671.44     34.86 o
   6   6   6      513.10      469.55     37.76 o
   7   6   6      726.17      689.19     48.19 o
   8   6   6     1838.75     1811.64     86.02 o
   9   6   6     1179.43     1107.29     92.49 o
   0   7   6      561.31      551.82     28.82 o
   1   7   6     5168.54     5160.31     51.92 o
   2   7   6     2318.19     2285.01     35.74 o
   3   7   6     3628.23     3637.81     41.41 o
   4   7   6      179.33      184.50     18.19 o
   5   7   6        1.06       37.62     26.11 o
   6   7   6        1.38       41.70     37.95 o
   7   7   6      239.77      258.86     60.04 o
   8   7   6      128.46        0.41     97.33 o
   9   7   6      441.72      506.57     91.50 o
   0   8   6    14559.63    14988.93    215.66 o
   1   8   6     3791.38     3815.14     63.17 o
   2   8   6     6559.60     6765.50     73.28 o
   3   8   6     5091.61     5101.96     69.75 o
   4   8   6     1778.66     1728.73     41.89 o
   5   8   6        1.05        6.92     29.76 o
   6   8   6      301.37      322.27     47.51 o
   7   8   6      698.50      654.15     61.52 o
   8   8   6     1610.30     1603.73     93.83 o
   0   9   6      237.41      332.54     38.71 o
   1   9   6     5921.11     6025.74     79.09 o
   2   9   6     2437.17     2496.84     41.65 o
   3   9   6      356.12      365.49     28.73 o
   4   9   6      218.83      226.13     22.39 o
   5   9   6     1669.09     1658.10     55.52 o
   6   9   6       94.67      112.03     53.66 o
   7   9   6      445.11      432.72     53.12 o
   8   9   6       95.63      109.45     86.41 o
   0  10   6     7639.17     8203.35    144.24 o
   1  10   6     8361.21     8731.88    110.76 o
   2  10   6     3435.51     3381.47     54.99 o
   3  10   6     2639.79     2735.29     55.58 o
   4  10   6     1279.35     1170.15     46.06 o
   5  10   6      599.63      613.47     54.18 o
   6  10   6        9.44      -36.75     57.02 o
   7  10   6      468.56      351.00     70.61 o
   0  11   6     2904.04     3088.70     94.42 o
   1  11   6      998.58      937.61     43.63 o
   2  11   6     1049.53      936.95     42.80 o
   3  11   6     3300.91     3359.84     84.90 o
   4  11   6      198.66      211.07     39.19 o
   5  11   6      192.29      242.66     56.31 o
   6  11   6       71.27       92.83     57.24 o
   7  11   6       31.72       26.95     90.62 o
   0  12   6      990.06      910.37     63.14 o
   1  12   6     7190.61     7743.55    137.39 o
   2  12   6     1803.88     1869.90     66.06 o
   3  12   6     4300.34     4398.38    100.08 o
   4  12   6      452.68      439.20     67.84 o
   5  12   6       36.33       53.92     62.28 o
   6  12   6      156.20       23.35     69.69 o
   0  13   6      602.05      461.15     73.18 o
   1  13   6      764.39      873.80     59.29 o
   2  13   6     1349.37     1276.36     64.02 o
   3  13   6       21.89       -8.36     56.42 o
   4  13   6      116.49       94.36     65.70 o
   5  13   6      186.82      217.62     79.13 o
   0  14   6     1089.78     1041.91    115.85 o
   1  14   6     5109.89     5298.73    163.59 o
   2  14   6      394.57      343.32     70.22 o
   3  14   6     1720.67     1658.51     92.10 o
   4  14   6       34.88       40.22     83.79 o
   0  15   6     1738.07     1725.03    133.02 o
   1  15   6      280.60      126.81     65.52 o
   2   0   7      512.30      525.69     23.24 o
   4   0   7    21240.10    21618.65    230.13 o
   6   0   7     3013.45     2912.84     75.90 o
   8   0   7     3352.38     3500.41    118.61 o
   1   1   7     2280.13     2123.99     21.24 o
   2   1   7     1371.70     1170.48     20.99 o
   3   1   7    25705.77    26720.83    366.78 o
   4   1   7      707.12      725.62     15.03 o
   5   1   7    16645.01    17093.26    161.45 o
   6   1   7     2723.62     2566.09     56.49 o
   7   1   7     9973.24    10487.94    138.52 o
   8   1   7        5.83       83.23     50.66 o
   9   1   7     2886.83     2880.56    104.89 o
   1   2   7      135.24      183.16     11.77 o
   2   2   7     7821.19     7457.67     60.35 o
   3   2   7       46.41       80.19     13.67 o
   4   2   7     3816.81     3752.59     47.64 o
   5   2   7      515.91      507.23     18.89 o
   6   2   7     8971.80     8761.44    116.25 o
   7   2   7       55.64       29.26     34.33 o
   8   2   7     2445.56     2358.23     77.90 o
   9   2   7       24.94       77.65     66.38 o
   1   3   7      883.64      934.33     21.41 o
   2   3   7        4.47       27.99      9.82 o
   3   3   7    14945.36    15198.31    264.32 o
   4   3   7     2436.59     2514.23     34.27 o
   5   3   7    16435.27    16950.56    167.56 o
   6   3   7     1341.02     1211.93     33.88 o
   7   3   7     7914.31     7878.49    128.07 o
   8   3   7      446.82      473.16     76.88 o
   9   3   7     1878.62     1927.25    121.66 o
   1   4   7     1763.63     1655.00     20.42 o
   2   4   7     1960.33     1923.78     32.04 o
   3   4   7      119.63      100.21     12.65 o
   4   4   7     8901.81     9113.73     92.77 o
   5   4   7      384.36      347.33     22.38 o
   6   4   7     4549.75     4505.69     96.84 o
   7   4   7      835.11      823.06     48.79 o
   8   4   7     1728.45     1608.63     84.13 o
   9   4   7       13.54      113.62     67.74 o
   1   5   7     4746.22     4413.67     39.95 o
   2   5   7     1678.15     1672.65     23.28 o
   3   5   7     5702.60     5633.69     55.45 o
   4   5   7     1116.67     1081.28     29.31 o
   5   5   7    14896.06    15653.67    170.33 o
   6   5   7     3815.84     3822.33     66.00 o
   7   5   7     9894.97    10564.46    181.97 o
   8   5   7      321.16      339.99     71.59 o
   9   5   7      774.63      482.10     75.51 o
   1   6   7      467.52      419.26     17.12 o
   2   6   7     3359.96     3243.76     39.76 o
   3   6   7     1762.16     1778.26     35.17 o
   4   6   7     3745.35     3752.34     61.65 o
   5   6   7     1845.52     1717.61     37.68 o
   6   6   7     5342.34     5374.11     96.09 o
   7   6   7       61.92       61.73     51.57 o
   8   6   7     1284.85     1321.44     88.10 o
   9   6   7      607.44      534.39     95.25 o
   1   7   7       49.62       40.70     16.84 o
   2   7   7     2490.38     2327.51     33.77 o
   3   7   7     7930.29     8060.61     80.01 o
   4   7   7     4724.49     4731.53     59.92 o
   5   7   7    11370.29    11951.61    143.64 o
   6   7   7     2310.31     2160.29     67.36 o
   7   7   7     3660.73     3549.46     98.80 o
   8   7   7     1452.81     1199.34     82.29 o
   1   8   7     1614.08     1602.81     34.74 o
   2   8   7     1563.60     1358.17     33.61 o
   3   8   7      557.51      560.59     32.35 o
   4   8   7     3294.29     3098.03     51.07 o
   5   8   7      732.82      685.21     46.54 o
   6   8   7     2447.05     2351.44     77.35 o
   7   8   7     2079.73     1988.16     88.18 o
   8   8   7     1175.45     1197.18     94.12 o
   1   9   7     3764.04     3642.18     56.31 o
   2   9   7     2715.78     2686.11     52.15 o
   3   9   7     1721.51     1559.78     38.01 o
   4   9   7     4176.49     4066.89     71.41 o
   5   9   7     4559.53     4539.22     96.47 o
   6   9   7     3004.49     3084.33    107.53 o
   7   9   7     3216.72     3004.47    113.33 o
   1  10   7      150.08      144.59     27.51 o
   2  10   7      548.09      491.29     32.28 o
   3  10   7     1748.13     1640.52     52.86 o
   4  10   7     1972.76     1917.15     58.06 o
   5  10   7     1431.08     1402.54     89.05 o
   6  10   7     1599.43     1710.18    112.03 o
   7  10   7      377.75      326.31     74.10 o
   1  11   7       62.97       97.12     36.35 o
   2  11   7     1531.53     1403.75     53.88 o
   3  11   7     2759.37     2605.83     80.06 o
   4  11   7     3354.32     3392.53    116.52 o
   5  11   7     1683.80     1684.88     84.61 o
   6  11   7     2383.43     2352.16    165.84 o
   1  12   7      297.88      267.76     43.68 o
   2  12   7      750.33      638.08     46.37 o
   3  12   7      682.13      733.41     54.63 o
   4  12   7      436.50      356.52     67.84 o
   5  12   7      974.93      855.52     78.73 o
   1  13   7      261.81      243.51     54.20 o
   2  13   7      388.91      283.60     50.83 o
   3  13   7      631.56      491.43     75.27 o
   4  13   7     4327.70     4462.97    131.50 o
   1  14   7       51.07       34.11     72.35 o
   2  14   7        0.97       51.96     79.28 o
   3  14   7      758.50      675.02     74.83 o
   0   0   8     7135.21     6653.21     96.58 o
   2   0   8    29674.68    30325.81    324.23 o
   4   0   8     3251.93     3140.94     97.04 o
   6   0   8      773.04      750.10     35.04 o
   8   0   8     2421.79     2194.46     97.72 o
   0   1   8      671.11      580.16     17.57 o
   1   1   8    22132.12    21880.20    143.61 o
   2   1   8      379.81      365.17     15.63 o
   3   1   8     8097.38     8221.92     81.93 o
   4   1   8       17.43       23.02     16.71 o
   5   1   8      363.75      395.18     20.65 o
   6   1   8       24.54       46.73     21.48 o
   7   1   8      257.13      282.49     38.47 o
   8   1   8        0.54       48.92     44.81 o
   9   1   8     1603.86     1516.11     86.67 o
   0   2   8    38639.54    38498.62    352.56 o
   1   2   8      241.54      244.83     12.72 o
   2   2   8    14940.90    15024.44    226.30 o
   3   2   8      271.21      294.74     15.20 o
   4   2   8     4032.21     4118.16     55.39 o
   5   2   8      601.04      585.82     19.59 o
   6   2   8       97.95       89.38     21.41 o
   7   2   8       24.99       69.08     47.24 o
   8   2   8     4338.78     4539.86    101.97 o
   9   2   8       20.09      -41.06     62.89 o
   0   3   8      800.65      708.57     20.59 o
   1   3   8    16092.98    15974.99    125.77 o
   2   3   8       34.45       67.57     13.47 o
   3   3   8     5589.77     5618.38     59.63 o
   4   3   8      333.88      336.50     18.35 o
   5   3   8      943.30     1022.52     34.50 o
   6   3   8       27.21       13.37     24.12 o
   7   3   8      755.33      829.72     49.70 o
   8   3   8      399.81      496.35     65.33 o
   9   3   8     1395.91     1305.62    106.10 o
   0   4   8    15526.26    15921.56    166.68 o
   1   4   8     6815.75     6944.50     59.13 o
   2   4   8    24938.71    25803.04    214.10 o
   3   4   8       94.80       70.59     10.84 o
   4   4   8     2365.85     2443.93     46.77 o
   5   4   8     1594.08     1525.46     32.32 o
   6   4   8      411.49      412.30     29.28 o
   7   4   8      466.41      424.43     52.59 o
   8   4   8      454.10      395.61     73.12 o
   9   4   8      142.56      123.32     69.20 o
   0   5   8      148.07      272.04     24.68 o
   1   5   8     8043.38     8251.93     69.73 o
   2   5   8     1070.96     1103.88     22.50 o
   3   5   8     5735.74     6004.24     72.30 o
   4   5   8       12.66      -15.54     21.06 o
   5   5   8       71.22       85.88     19.84 o
   6   5   8       58.37       53.21     36.20 o
   7   5   8      360.67      245.76     70.86 o
   8   5   8      219.57      188.14     61.97 o
   9   5   8     1654.91     1370.64     92.22 o
   0   6   8    25274.06    26678.66    261.26 o
   1   6   8     3234.68     3165.09     36.82 o
   2   6   8     3288.09     3262.38     41.71 o
   3   6   8     4278.74     4356.63     47.65 o
   4   6   8     1558.07     1584.47     33.83 o
   5   6   8        0.24        0.90     23.25 o
   6   6   8      129.79      142.73     42.20 o
   7   6   8      202.21      141.87     49.50 o
   8   6   8     2199.64     2109.25     97.03 o
   0   7   8     2617.41     3252.41    195.30 o
   1   7   8     6333.75     6466.77     65.92 o
   2   7   8      881.36      908.68     26.48 o
   3   7   8     1424.44     1439.85     30.05 o
   4   7   8      129.89      128.64     19.64 o
   5   7   8      614.09      599.48     48.65 o
   6   7   8       40.23      -41.32     41.32 o
   7   7   8     1027.39      902.21     74.31 o
   8   7   8      306.32      174.37     68.30 o
   0   8   8    10954.61    11704.20    150.90 o
   1   8   8     4189.14     4295.44     54.38 o
   2   8   8     3501.87     3546.11     48.67 o
   3   8   8      591.22      533.15     27.83 o
   4   8   8     1117.72     1102.27     39.73 o
   5   8   8      549.81      570.33     56.55 o
   6   8   8       40.68      155.04     59.06 o
   7   8   8      676.93      644.71     74.12 o
   8   8   8     1106.88      996.74     89.10 o
   0   9   8     2378.65     2491.95     68.52 o
   1   9   8     2726.58     2768.73     62.02 o
   2   9   8     2161.76     2087.75     43.42 o
   3   9   8     1851.67     1822.93     51.89 o
   4   9   8      155.22      210.07     38.46 o
   5   9   8       50.28      143.76     53.75 o
   6   9   8        2.90       12.63     54.57 o
   7   9   8      114.02      -43.65     76.56 o
   0  10   8     2388.27     2470.06     79.97 o
   1  10   8     3304.38     3370.25     63.70 o
   2  10   8     4135.65     4029.67     76.92 o
   3  10   8     5867.70     6004.69    111.20 o
   4  10   8     1228.49     1249.58     54.27 o
   5  10   8      117.86      130.45     50.93 o
   6  10   8      111.51       76.06     60.19 o
   0  11   8     2214.62     2213.31     99.76 o
   1  11   8     1915.73     1801.74     57.99 o
   2  11   8     2079.80     2014.68     65.15 o
   3  11   8      297.54      246.45     43.95 o
   4  11   8      407.92      300.84     52.13 o
   5  11   8       35.51       83.60     59.26 o
   6  11   8        3.99        3.23     76.81 o
   0  12   8     1772.74     1533.42     95.57 o
   1  12   8     5852.36     6128.58    122.12 o
   2  12   8      527.02      591.72     55.92 o
   3  12   8      885.80      865.06     57.37 o
   4  12   8      157.51      137.11     62.00 o
   5  12   8      612.38      700.62     88.08 o
   0  13   8     2804.02     2981.78    217.59 o
   1  13   8      736.36      651.38     63.82 o
   2  13   8     1078.04     1040.19     75.99 o
   3  13   8      566.69      516.12     80.67 o
   4  13   8      612.25      648.87     96.54 o
   0  14   8       28.96      -44.05     92.55 o
   1  14   8     2631.71     2668.88    112.73 o
   2  14   8      686.65      586.20     77.05 o
   2   0   9     7998.81     8105.04    117.97 o
   4   0   9     2073.64     2164.65     59.57 o
   6   0   9    15252.23    16501.60    241.47 o
   8   0   9     1881.57     1786.84    100.99 o
   1   1   9      678.96      651.38     17.39 o
   2   1   9      116.22      127.21     13.97 o
   3   1   9    14175.23    14236.19    182.76 o
   4   1   9       22.75       21.34     19.76 o
   5   1   9     9841.61    10206.56    112.81 o
   6   1   9      233.44      213.50     26.90 o
   7   1   9     6044.60     6210.91    110.93 o
   8   1   9       73.91       43.81     56.39 o
   9   1   9     2148.51     2054.38     97.39 o
   1   2   9      314.19      348.58     17.01 o
   2   2   9      937.14      869.34     18.73 o
   3   2   9      321.64      342.45     17.90 o
   4   2   9    17124.15    17217.20    466.63 o
   5   2   9        6.93       24.24     24.19 o
   6   2   9     4491.82     4399.84     89.22 o
   7   2   9       99.72      121.18     41.15 o
   8   2   9     3200.51     3039.83    105.70 o
   9   2   9       27.54      111.75     82.35 o
   1   3   9     1607.80     1593.02     23.59 o
   2   3   9      295.44      285.71     16.16 o
   3   3   9     6766.30     6872.89     83.76 o
   4   3   9      145.12      122.14     17.78 o
   5   3   9     9676.77    10129.25    148.78 o
   6   3   9     1878.43     1883.77     54.27 o
   7   3   9     5335.06     5241.60    123.96 o
   8   3   9        1.05       19.05     51.54 o
   9   3   9      786.90      798.53     83.91 o
   1   4   9      128.10       99.40     11.23 o
   2   4   9     6931.16     6796.47     85.22 o
   3   4   9     1862.02     1755.52     31.59 o
   4   4   9     4443.02     4398.66     59.64 o
   5   4   9      850.20      739.09     45.80 o
   6   4   9     7769.76     7957.52    146.43 o
   7   4   9       53.03      128.22     50.86 o
   8   4   9     2116.88     1974.06     82.80 o
   1   5   9     1134.87     1052.20     26.22 o
   2   5   9      379.81      352.49     17.41 o
   3   5   9     4771.29     4742.40     47.91 o
   4   5   9     1445.13     1338.08     46.39 o
   5   5   9     7548.84     7660.52     99.22 o
   6   5   9      866.01      777.73     43.75 o
   7   5   9     4468.17     4290.18    110.41 o
   8   5   9      340.33      198.29     70.91 o
   1   6   9     2114.73     1996.43     35.69 o
   2   6   9     2503.77     2401.32     47.00 o
   3   6   9      277.26      245.98     19.63 o
   4   6   9     6677.06     6823.60     78.54 o
   5   6   9      703.86      669.03     45.80 o
   6   6   9     2848.91     2804.49     79.33 o
   7   6   9     2164.48     2246.66     95.53 o
   8   6   9     1868.47     1581.46     99.16 o
   1   7   9      834.50      764.03     24.11 o
   2   7   9     1436.68     1311.46     31.16 o
   3   7   9     2350.62     2203.86     36.00 o
   4   7   9     1990.15     1862.76     49.33 o
   5   7   9     6295.87     6308.70    112.96 o
   6   7   9     1788.76     1784.26     71.54 o
   7   7   9     2166.01     2176.00    118.79 o
   8   7   9      633.30      574.05     86.08 o
   1   8   9     1034.15     1004.58     30.08 o
   2   8   9     1712.48     1626.71     38.61 o
   3   8   9     2095.02     1987.13     46.07 o
   4   8   9     3175.74     3140.04     76.92 o
   5   8   9     2101.96     1905.20     66.21 o
   6   8   9     3162.66     3008.87    103.76 o
   7   8   9      239.76      148.26     67.26 o
   1   9   9      456.63      429.08     30.35 o
   2   9   9     1378.69     1252.19     41.93 o
   3   9   9     1743.98     1653.76     60.17 o
   4   9   9     2638.91     2548.86     73.56 o
   5   9   9     1906.35     1863.59     87.86 o
   6   9   9     1847.02     1720.44     84.10 o
   7   9   9     1213.55     1147.91     91.06 o
   1  10   9     1241.29     1245.06     51.12 o
   2  10   9      774.48      718.69     45.87 o
   3  10   9      370.61      302.79     44.29 o
   4  10   9     1942.20     1996.26     67.91 o
   5  10   9     1428.58     1424.18     85.81 o
   6  10   9     1735.34     1723.29     87.76 o
   1  11   9      404.05      308.29     44.33 o
   2  11   9      805.91      787.96     57.05 o
   3  11   9      691.73      594.13     55.83 o
   4  11   9     2653.03     2748.89     94.28 o
   5  11   9      960.16     1068.92     81.50 o
   1  12   9       22.00       44.15     53.80 o
   2  12   9       25.98      109.61     66.02 o
   3  12   9     1399.64     1325.78     77.35 o
   4  12   9     1811.08     1817.61     95.03 o
   1  13   9        5.33        1.76     57.89 o
   2  13   9      467.53      363.91     78.18 o
   3  13   9      699.71      648.50     82.29 o
   0   0  10    17654.54    18261.07    274.29 o
   2   0  10     3330.66     3353.61     85.69 o
   4   0  10     1030.15     1100.86     53.66 o
   6   0  10       11.16       25.72     46.70 o
   8   0  10     3880.93     3901.05    187.30 o
   0   1  10       24.73       20.36     14.66 o
   1   1  10    17238.67    17304.35    130.93 o
   2   1  10      197.88      192.47     15.39 o
   3   1  10     6113.80     6148.92    111.96 o
   4   1  10      369.71      364.11     29.50 o
   5   1  10      150.95      186.23     26.82 o
   6   1  10       10.02       10.83     31.37 o
   7   1  10      494.52      535.36     52.13 o
   8   1  10        6.25      -56.30     56.30 o
   0   2  10     3849.62     3802.48     71.85 o
   1   2  10      828.18      838.45     17.15 o
   2   2  10    15422.78    16117.70    169.13 o
   3   2  10       24.74       62.40     22.85 o
   4   2  10      875.30      851.54     30.92 o
   5   2  10      279.58      240.50     28.11 o
   6   2  10      477.18      411.75     35.94 o
   7   2  10      141.73       86.92     46.01 o
   8   2  10      614.74      540.34     61.53 o
   0   3  10      622.51      659.66     21.66 o
   1   3  10    12925.26    13111.82    142.50 o
   2   3  10      624.45      577.29     18.78 o
   3   3  10     2745.05     2703.81     75.51 o
   4   3  10      236.16      246.96     31.93 o
   5   3  10      720.29      701.76     37.14 o
   6   3  10      133.17      123.50     34.06 o
   7   3  10     1163.38     1270.61     68.89 o
   8   3  10      383.55      244.02     66.10 o
   0   4  10    19635.75    20135.26    643.01 o
   1   4  10     1959.48     1828.72     28.56 o
   2   4  10     3820.38     3807.33     60.11 o
   3   4  10     2500.03     2510.56     47.13 o
   4   4  10     2080.66     2127.49     43.64 o
   5   4  10        1.94       15.67     34.68 o
   6   4  10        0.12        5.21     36.41 o
   7   4  10        3.07       87.31     55.98 o
   8   4  10     1732.83     1841.18    174.26 o
   0   5  10      106.91      152.07     19.40 o
   1   5  10     7852.52     8036.77     78.27 o
   2   5  10     1879.59     1877.13     33.20 o
   3   5  10     6261.33     6390.20     86.95 o
   4   5  10      121.96       94.36     21.68 o
   5   5  10      270.50      236.54     42.08 o
   6   5  10       99.08       36.22     49.94 o
   7   5  10      763.38      700.67     63.75 o
   8   5  10       66.43       69.33     69.77 o
   0   6  10     5833.59     5958.58     79.18 o
   1   6  10     4716.92     4638.73     59.50 o
   2   6  10     5101.41     5184.67    133.82 o
   3   6  10      135.80      141.52     17.34 o
   4   6  10      773.58      743.12     36.84 o
   5   6  10     1470.75     1375.76     50.94 o
   6   6  10      123.97      159.50     54.60 o
   7   6  10      314.37      245.76     55.10 o
   0   7  10     3068.06     3018.15     78.22 o
   1   7  10     7148.54     7446.29     93.53 o
   2   7  10     2075.92     2032.01     42.51 o
   3   7  10     3879.21     3773.17     60.60 o
   4   7  10      200.96      147.23     40.77 o
   5   7  10      212.72      154.94     42.26 o
   6   7  10        0.78       70.73     52.73 o
   7   7  10       95.47       76.11     65.63 o
   0   8  10     6417.09     6976.53    288.93 o
   1   8  10     1420.98     1431.57     40.41 o
   2   8  10     2206.90     2168.72     43.31 o
   3   8  10     3401.68     3434.67     80.08 o
   4   8  10     1205.88     1225.59     59.01 o
   5   8  10      276.88      227.38     43.28 o
   6   8  10       13.08       73.23     55.57 o
   7   8  10        7.68      -20.98     70.07 o
   0   9  10     5504.83     5329.40    149.01 o
   1   9  10     3395.16     3361.75     80.29 o
   2   9  10     1360.47     1420.74     54.45 o
   3   9  10     1982.88     1927.38     62.54 o
   4   9  10      360.12      291.19     43.94 o
   5   9  10        3.47       11.32     48.93 o
   6   9  10        9.83       72.77     62.32 o
   0  10  10     3361.98     3390.86    143.84 o
   1  10  10     3326.03     3405.99     78.94 o
   2  10  10     1628.94     1523.83     68.33 o
   3  10  10      410.01      378.16     52.62 o
   4  10  10      509.82      488.38     57.28 o
   5  10  10      386.14      310.93     70.55 o
   0  11  10     1627.64     1673.58    107.05 o
   1  11  10     2677.91     2667.07     93.86 o
   2  11  10     1523.96     1524.10     77.47 o
   3  11  10      353.47      288.80     60.71 o
   4  11  10      370.38      354.20     73.79 o
   0  12  10       89.85      -54.23     97.09 o
   1  12  10     1691.24     1710.49     79.95 o
   2  12  10     1181.70     1084.12     94.00 o
   3  12  10     1775.55     1862.87     85.90 o
   0  13  10     2034.23     2146.09    150.77 o
   1  13  10     1162.92     1319.85     90.35 o
   2   0  11     1504.82     1476.43     38.10 o
   4   0  11    11159.71    12151.40    217.32 o
   6   0  11     6573.26     6911.97    176.85 o
   8   0  11     2824.72     2383.71    221.66 o
   1   1  11      365.51      376.87     17.00 o
   2   1  11      165.97      132.21     18.44 o
   3   1  11     4216.64     4257.11     88.11 o
   4   1  11      781.02      755.19     35.47 o
   5   1  11     5350.87     5404.07    152.18 o
   6   1  11       17.99       20.37     31.71 o
   7   1  11     2952.51     2845.64     89.82 o
   8   1  11        1.54       41.52     82.46 o
   1   2  11      207.44      199.09     16.83 o
   2   2  11     5918.96     5911.21     92.65 o
   3   2  11      791.24      757.20     33.03 o
   4   2  11     4357.52     4320.32     84.15 o
   5   2  11       15.40       -9.47     46.79 o
   6   2  11    11521.74    12389.48    201.09 o
   7   2  11       21.98       78.92     57.26 o
   8   2  11     2023.38     2005.13    127.11 o
   1   3  11      854.26      700.94     20.54 o
   2   3  11      842.12      788.88     26.36 o
   3   3  11     3665.04     3645.25     69.70 o
   4   3  11       10.27       -2.41     27.71 o
   5   3  11     3653.08     3789.49     89.78 o
   6   3  11      547.29      455.51     48.50 o
   7   3  11     2819.26     2776.57    107.60 o
   8   3  11       94.52       68.34    123.10 o
   1   4  11      748.19      704.26     29.13 o
   2   4  11     2034.79     1937.63     38.34 o
   3   4  11      485.02      456.99     45.12 o
   4   4  11    11466.32    12352.37    145.77 o
   5   4  11      236.19      216.00     44.23 o
   6   4  11     3066.60     3035.08     80.89 o
   7   4  11      671.75      710.84     81.95 o
   1   5  11      123.74       79.67     17.14 o
   2   5  11      321.51      288.19     23.89 o
   3   5  11     2772.62     2759.05     59.20 o
   4   5  11      868.02      783.02     45.33 o
   5   5  11     4307.50     4240.24    110.89 o
   6   5  11      723.30      659.38     58.67 o
   7   5  11      988.06      792.95     69.69 o
   1   6  11      174.74      168.34     23.13 o
   2   6  11     3476.43     3327.55     65.43 o
   3   6  11     1570.58     1490.60     45.95 o
   4   6  11     3183.45     3109.89     82.90 o
   5   6  11     1076.79     1063.54     64.59 o
   6   6  11     3993.11     4049.13    116.06 o
   7   6  11      406.79      316.59     73.35 o
   1   7  11     1821.95     1704.91     45.25 o
   2   7  11      452.88      413.03     31.67 o
   3   7  11      948.05      915.65     59.31 o
   4   7  11     1172.11     1213.53     61.71 o
   5   7  11     1511.56     1404.79     68.31 o
   6   7  11     1050.00     1000.89     81.70 o
   1   8  11      662.02      647.22     35.42 o
   2   8  11     1246.58     1123.49     49.69 o
   3   8  11      265.35      167.84     40.05 o
   4   8  11     3224.77     3316.99     93.85 o
   5   8  11     1454.27     1421.76     70.02 o
   6   8  11     2003.25     2026.60    100.56 o
   1   9  11        7.15        4.36     35.94 o
   2   9  11      444.42      423.37     53.80 o
   3   9  11     1077.77      958.10     52.54 o
   4   9  11     1530.19     1407.68    122.67 o
   5   9  11     1461.07     1211.09     74.30 o
   1  10  11       20.09       66.96     48.56 o
   2  10  11      267.91      152.44     55.63 o
   3  10  11     1550.90     1617.99     91.79 o
   4  10  11     2677.80     2563.92     90.18 o
   5  10  11     1958.94     1887.98    105.87 o
   1  11  11       83.29      137.30     51.83 o
   2  11  11      278.75      275.95     64.17 o
   3  11  11      365.84      341.79     62.64 o
   4  11  11     1611.64     1537.42    118.16 o
   1  12  11     1211.57     1227.08     88.62 o
   2  12  11      397.35      353.73     69.92 o
   0   0  12     2957.44     2998.72     97.68 o
   2   0  12     8439.82     8971.45    159.22 o
   4   0  12      201.64      288.55     73.57 o
   6   0  12       89.07      172.82    114.89 o
   0   1  12     1555.05     1573.37     54.07 o
   1   1  12    13374.68    14251.87    127.99 o
   2   1  12        0.01        8.41     18.02 o
   3   1  12     3259.70     3414.01     73.90 o
   4   1  12      100.47       95.08     36.66 o
   5   1  12      425.97      336.14     41.29 o
   6   1  12      364.43      323.49     69.54 o
   7   1  12      810.91      810.05     81.76 o
   0   2  12    10184.84    10274.91    629.59 o
   1   2  12       62.07       80.74     18.70 o
   2   2  12     1946.46     2033.38     52.66 o
   3   2  12       46.24       89.71     29.55 o
   4   2  12     1155.82     1160.69     51.27 o
   5   2  12       46.99        7.28     38.43 o
   6   2  12        3.91       36.78     57.45 o
   7   2  12       69.58       62.77     82.86 o
   0   3  12       21.15       -5.04     30.42 o
   1   3  12     7262.07     7473.77    128.84 o
   2   3  12     2427.68     2545.25     52.80 o
   3   3  12     4701.27     4862.90    109.06 o
   4   3  12      276.61      177.00     44.46 o
   5   3  12        2.21       -5.80     47.34 o
   6   3  12       21.42        3.29     62.32 o
   7   3  12      813.50      491.36    101.74 o
   0   4  12     2930.88     2826.17     54.51 o
   1   4  12      408.08      396.18     30.91 o
   2   4  12     3255.14     3457.02     56.23 o
   3   4  12       86.98       33.85     31.05 o
   4   4  12      578.12      618.87     52.85 o
   5   4  12      124.39      151.71     48.57 o
   6   4  12       18.57      -18.45     48.34 o
   7   4  12      202.01      230.70    175.64 o
   0   5  12     1567.14     1642.85     40.56 o
   1   5  12     9131.88     9521.53    115.73 o
   2   5  12      634.79      623.66     32.63 o
   3   5  12     2182.63     2204.63     58.88 o
   4   5  12      138.36      111.48     53.60 o
   5   5  12      894.95      946.20     58.25 o
   6   5  12       17.89      -29.79     57.48 o
   7   5  12      564.01      330.22    122.19 o
   0   6  12     2799.55     2699.21     69.04 o
   1   6  12      543.25      463.11     41.21 o
   2   6  12     1191.60     1261.72     83.91 o
   3   6  12     1058.62     1031.41     52.21 o
   4   6  12      680.28      609.10     52.95 o
   5   6  12      238.57      166.21     68.00 o
   6   6  12       41.85       70.54     76.04 o
   0   7  12     2366.58     2277.63     81.14 o
   1   7  12     5083.35     5350.47    101.63 o
   2   7  12     2276.08     2270.50     66.99 o
   3   7  12     6569.19     6886.15    152.32 o
   4   7  12      297.26      240.38     59.42 o
   5   7  12        1.59       33.97     71.56 o
   6   7  12        0.59        2.89     67.85 o
   0   8  12      848.57      743.82     81.22 o
   1   8  12     1876.28     1840.33     60.23 o
   2   8  12     1262.64     1246.76     70.90 o
   3   8  12       40.09       57.91     50.54 o
   4   8  12      123.52      153.58     59.66 o
   5   8  12      230.32      180.52     94.75 o
   0   9  12     3096.53     3090.95    135.75 o
   1   9  12     4108.48     4263.61    112.15 o
   2   9  12     1637.44     1620.70     68.40 o
   3   9  12      596.46      584.52     54.01 o
   4   9  12      501.86      510.38     85.02 o
   5   9  12      272.58      237.97    111.33 o
   0  10  12      781.03      772.13     95.37 o
   1  10  12     1209.58     1128.94     62.07 o
   2  10  12      306.83      292.83     55.05 o
   3  10  12      957.12      913.20     69.09 o
   4  10  12       26.54       82.23     71.78 o
   0  11  12     2930.98     2962.14    143.75 o
   1  11  12     1682.53     1713.48     78.94 o
   2  11  12      477.89      640.17     66.60 o
   2   0  13     2711.65     2608.07     92.09 o
   4   0  13     5317.42     5585.11    149.49 o
   6   0  13     7004.31     7501.01    300.28 o
   1   1  13      415.18      408.31     24.99 o
   2   1  13      522.56      511.14     38.22 o
   3   1  13      785.69      757.84     41.51 o
   4   1  13      257.24      233.61     42.18 o
   5   1  13     1917.37     1903.73     88.56 o
   6   1  13      130.04       20.91     74.10 o
   7   1  13     1429.38     1376.77    116.15 o
   1   2  13       64.57       92.16     21.87 o
   2   2  13     2538.11     2359.34     56.72 o
   3   2  13       89.88       47.40     33.68 o
   4   2  13     6615.39     6849.83    167.66 o
   5   2  13       67.35       58.84     62.94 o
   6   2  13     4884.28     4750.72    182.14 o
   7   2  13       93.20      335.05    110.55 o
   1   3  13        5.74       42.19     28.58 o
   2   3  13        2.15       23.54     38.20 o
   3   3  13     1933.03     1850.80     63.24 o
   4   3  13     1275.96     1301.92     66.21 o
   5   3  13     2177.17     2124.51     86.31 o
   6   3  13       37.75      -46.87     76.08 o
   1   4  13       17.61       10.84     25.37 o
   2   4  13     2955.18     2878.97     73.53 o
   3   4  13     1076.50     1033.88     54.65 o
   4   4  13     4071.61     4235.61    123.68 o
   5   4  13      293.70      175.59     70.13 o
   6   4  13     5590.75     5894.51    182.46 o
   1   5  13     1338.92     1257.93     47.54 o
   2   5  13      819.83      761.49     45.78 o
   3   5  13      751.06      598.52     56.43 o
   4   5  13       33.17      109.99     49.67 o
   5   5  13      708.91      604.04    102.60 o
   6   5  13      853.79      991.68     87.43 o
   1   6  13      108.10       92.27     41.72 o
   2   6  13     1254.04     1211.53     61.60 o
   3   6  13      584.76      510.29     60.29 o
   4   6  13     4912.50     5132.74    135.54 o
   5   6  13     1156.66     1173.46     83.73 o
   1   7  13       19.33       36.52     45.72 o
   2   7  13       58.11      -40.89     61.12 o
   3   7  13     1081.20      961.47     65.16 o
   4   7  13      810.84      769.66     67.50 o
   5   7  13      880.75      791.97     77.43 o
   1   8  13       88.95       65.08     43.64 o
   2   8  13      991.25      822.82     61.62 o
   3   8  13      850.81      782.71     69.04 o
   4   8  13     2727.11     2678.97    113.50 o
   1   9  13      433.81      400.78     51.72 o
   2   9  13       23.82       25.84     59.44 o
   3   9  13      146.99      254.89     89.82 o
   1  10  13      499.90      554.43     63.38 o
   2  10  13      595.84      529.39     73.14 o
   0   0  14     3626.66     3648.97    154.25 o
   2   0  14     1499.00     1458.88     74.25 o
   4   0  14      576.66      563.25     76.62 o
   6   0  14       44.76      113.95    259.40 o
   0   1  14      686.13      622.11     53.59 o
   1   1  14     9747.76    10671.94    145.79 o
   2   1  14     1154.86     1165.76     52.02 o
   3   1  14     4105.25     4418.42     97.20 o
   4   1  14        2.10      -45.59     45.59 o
   5   1  14      517.85      533.11     57.23 o
   6   1  14       92.03      120.95     85.93 o
   0   2  14     2274.86     2196.15     78.91 o
   1   2  14       29.53       53.05     31.87 o
   2   2  14     1157.60     1070.87     53.41 o
   3   2  14      169.48      150.78     40.07 o
   4   2  14       86.00      109.45     46.30 o
   5   2  14       27.69       68.01     65.67 o
   6   2  14        2.55       87.69     82.43 o
   0   3  14     1095.12     1157.82     55.82 o
   1   3  14     7643.19     8329.36    133.81 o
   2   3  14       21.56       30.91     45.83 o
   3   3  14     2282.20     2235.36     77.34 o
   4   3  14       26.50      -58.35     58.35 o
   5   3  14      302.24      191.68     71.25 o
   6   3  14       17.35     -102.29    102.76 o
   0   4  14      951.32      899.77     52.86 o
   1   4  14       51.31       11.99     43.72 o
   2   4  14      520.81      441.85     47.27 o
   3   4  14       37.73       35.48     52.01 o
   4   4  14      339.25      351.92     62.10 o
   5   4  14        0.87      -32.39     75.03 o
   0   5  14      154.40      182.56     89.52 o
   1   5  14     4670.49     4886.89     98.83 o
   2   5  14      735.46      744.06     48.25 o
   3   5  14     4597.90     5051.96    156.26 o
   4   5  14        9.13      -61.71     84.71 o
   5   5  14       21.94      -47.33     75.76 o
   0   6  14      508.22      445.89     71.42 o
   1   6  14      193.85      228.79     50.40 o
   2   6  14      793.20      823.87     65.49 o
   3   6  14      180.20      230.62     59.83 o
   4   6  14      186.32       75.16     73.38 o
   5   6  14       16.98       -7.77     90.23 o
   0   7  14     1907.51     2056.87    143.40 o
   1   7  14     5166.24     5482.44    129.85 o
   2   7  14      686.19      587.78     63.15 o
   3   7  14      526.86      408.04     72.02 o
   4   7  14      295.87      357.95     89.51 o
   0   8  14      287.23      315.55    147.29 o
   1   8  14      930.53      944.44     75.07 o
   2   8  14      282.04      164.51     63.72 o
   3   8  14      159.17       89.03     66.31 o
   0   9  14     1847.06     1861.04    131.17 o
   1   9  14     1322.05     1358.89     82.40 o
   2   9  14     1216.40     1170.53     89.60 o
   2   0  15     2751.31     2739.05    127.34 o
   4   0  15     3750.02     3633.84    160.97 o
   1   1  15        5.01      -15.75     40.80 o
   2   1  15       61.59       28.61     39.03 o
   3   1  15      336.19      243.38     45.75 o
   4   1  15      268.97      212.48     57.85 o
   5   1  15      764.42      572.74     89.27 o
   1   2  15       54.12       42.80     48.47 o
   2   2  15     1431.55     1420.38     78.56 o
   3   2  15       46.09       -8.58     56.02 o
   4   2  15     4891.26     4826.93    125.39 o
   5   2  15       57.07      127.96     72.51 o
   1   3  15      596.77      646.80     49.48 o
   2   3  15      386.54      280.06     53.56 o
   3   3  15      160.34       96.41     62.11 o
   4   3  15       51.14      153.75     60.79 o
   5   3  15      517.18      521.77     74.64 o
   1   4  15       23.33       41.62     46.48 o
   2   4  15     1921.05     1839.15     93.35 o
   3   4  15      344.73      190.96     77.61 o
   4   4  15     2705.05     2722.68    130.23 o
   1   5  15       35.66      106.27     60.60 o
   2   5  15        1.19       75.84     65.21 o
   3   5  15      697.81      608.01     66.08 o
   4   5  15      742.92      749.37     87.40 o
   1   6  15      152.32      193.74     52.45 o
   2   6  15      740.68      584.39     68.08 o
   3   6  15      584.71      587.06    122.59 o
   1   7  15      230.94      197.25     61.11 o
   2   7  15       68.70       61.33     73.38 o
   1   8  15      119.83       -2.46     69.17 o
   0   0  16     2103.98     1944.36    558.85 o
   2   0  16        0.84      -36.11     90.81 o
   4   0  16       32.57      176.00    102.20 o
   0   1  16      470.58      545.06     93.73 o
   1   1  16     5265.71     5863.18    167.54 o
   2   1  16       55.00      107.10     71.47 o
   3   1  16     2318.27     2353.06     88.41 o
   4   1  16       20.91      -66.67     66.67 o
   0   2  16       11.58       68.18     85.76 o
   1   2  16      113.68      101.18     69.97 o
   2   2  16      266.12      270.91     62.93 o
   3   2  16      140.59      271.74     69.30 o
   4   2  16       20.21       19.55     69.81 o
   0   3  16       22.14       24.37     85.33 o
   1   3  16     4609.60     4828.89    155.61 o
   2   3  16      621.08      661.38     74.77 o
   3   3  16     2650.30     2635.27    129.02 o
   0   4  16      173.35       44.14    102.06 o
   1   4  16       20.27       23.27     76.89 o
   2   4  16       54.33      192.19     90.02 o
   3   4  16      251.12      195.82     68.20 o
   0   5  16     1304.45     1548.59    254.97 o
   1   5  16     4339.17     4521.07    139.65 o
   2   5  16      175.76      193.24    107.78 o
   0   6  16      164.80      309.86    159.32 o
   1   6  16      358.29      416.12     87.38 o
   2   0  17      957.98      992.94    175.25 o
   1   1  17       19.55      -37.59     90.76 o
   2   1  17       33.79      173.86    115.65 o
   1   2  17       69.16      150.54     93.53 o
   1   3  17       12.99       88.39    115.24 o
 
